# Supplementary material for: Virological and care outcomes of community ART distribution: Experience with the PODI+ model in Kinshasa, Democratic Republic of the Congo
Source: PLOS Glob Public Health. 2024 Jan 31;4(1):e0002343. doi: 10.1371/journal.pgph.0002343 (PMC10830041; doi:10.1371/journal.pgph.0002343)
Supplement: S1 Data — (XLSX) [file pgph.0002343.s002.xlsx]

## Sheet: PODI
UniqueKey	StudyNumber	EV_InterviewerID	EV_SiteNameID	N1Pleaseindicatethesexoftheparti	EV_Age	EV_Mstatus	EV_Education	EV_StatusDisclosure_noOne	EV_StatusDisclosure_Partner	EV_StatusDisclosure_Relative	EV_StatusDisclosure_Friend	EV_StatusDisclosure_Hworker	EV_StatusDisclosure_88other	EV_StatusDisclosure_Other	timeart_hjh	EV_ARTregimen	EV_ARTregimen_88Other	EV_DailyDoses	EV_DoseMissed	EV_ARTstartSite	EV_DSD	EV_DSD_start	EV_Frequency_ARVdispensation	EV_Frequency_ARV88other	EV_DosesDispensed	EV_VLresult1	EV_VLresult2	EV_ScheduledARTRefilldate	FV_VisitType	FV6_RegimenChanged	FV6_RegimenChangeWhy	FV6_CurrentRegimen	FV6_CurrentRegimenOther	FV6_DailyDoses	FV6_DoseMissed	FV6_ScheduledVisit	FV12_ServiceReceived_1	FV12_ServiceReceived_2	FV12_ServiceReceived_3	FV12_ServiceReceived_4	FV12_ServiceReceived_5	FV12_ServiceReceived_6	FV12_ServiceReceived_7	FV12_ServiceReceived_8	FV12_ServiceReceived_9	FV12_ServiceReceived_10	FV12_ServiceReceived_88	FV12_ServiceReceived_88other	FV12_WaitingTime
1	010-003	38	10	2	44	1	2	Yes	No	No	No	No	No		7.72074	1		1	0	1	99	99	1		90	<40		2	6	2		99		1	0	1	Yes	No	No	No	No	No	No	Yes	No	No	No		00:10:00
2	010-004	40	10	1	37	4	4	No	No	Yes	No	No	No		6.92129	1		1	0	1	99	99	1		90	<40		2	6	2		99		1	0	1	Yes	Yes	Yes	No	No	Yes	No	Yes	No	No	No		00:40:00
3	010-005	38	10	2	39	5	1	No	Yes	No	No	No	No		6.3217	1		1	0	1	99	99	1		90	<40		2	6	2		99		1	0	1	No	No	No	No	No	No	No	No	No	No	No
4	010-006	40	10	2	58	5	1	Yes	No	No	No	No	No		4.6078	1		1	0	1	99	99	1		90	<40		2	6	2		99		1	0	1	Yes	No	No	No	No	Yes	No	No	No	No	No		00:05:00
5	010-007	40	10	1	56	5	6	Yes	No	No	No	No	No		118.705	1		1	0	1	99	99	1		90	<40		2	6	2		99		1	0	1	Yes	No	No	No	No	Yes	No	Yes	No	No	No		01:00:00
6	010-008	38	10	2	55	6	3	No	No	Yes	No	No	No		1.5551	1		1	0	1	99	99	1		90	<40		2	6	2		99		1	0	1	Yes	No	No	No	No	Yes	No	Yes	No	No	No		00:15:00
7	010-009	40	10	2	50	2	2	No	No	Yes	No	No	No		6.08624	1		1	0	1	99	99	1		90	Other, specify	47	2	6	2		99		1	4	1	Yes	Yes	No	No	No	No	No	Yes	No	No	No		02:00:00
8	010-010	38	10	2	40	3	1	Yes	No	No	No	No	No		2.30527	1		1	0	1	99	99	1		90	<40		2	6	2		99		1	0	1	Yes	No	No	No	No	No	No	Yes	No	No	No		00:01:00
9	010-011	40	10	1	53	1	6	Yes	No	No	No	No	No		1.38809	1		1	2	1	99	99	1		90	<40		2	6	2		99		1	7	1	Yes	Yes	Yes	No	No	Yes	No	No	No	No	No		02:30:00
10	010-012	40	10	2	57	1	3	No	Yes	No	No	No	No		1.51951	1		1	0	1	99	99	1		90	<40		2	6	2		99		1	1	1	Yes	No	No	No	No	No	No	Yes	No	No	No		01:15:00
11	010-013	40	10	2	61	6	6	No	No	Yes	No	No	No		7.27447	1		1	0	1	99	99	1		90	<40		2	6	2		99		1	0	1	Yes	No	No	No	No	No	No	Yes	No	No	No		01:33:00
12	010-014	40	10	1	51	6	4	No	No	Yes	No	No	No		1.68652	1		1	0	1	99	99	1		90	<40		2	6	2		99		1	0	1	No	No	No	No	No	No	No	No	No	No	No
13	010-015	40	10	2	57	5	3	Yes	No	No	No	No	No		1.3963	1		1	3	1	99	99	1		90	<40		2	6	2		99		1	0	1	Yes	No	No	No	No	Yes	No	Yes	No	No	No		05:00:00
14	010-016	38	10	2	59	4	2	No	No	Yes	No	No	No		1.18549	1		1	1	1	99	99	1		90	<40		2	6	2		99		1	0	1	No	No	No	No	No	No	No	No	No	No	Yes	Study specific visit	00:00:00
15	010-017	40	10	1	48	1	2	No	Yes	No	No	No	No		10.9541	1		1	2	1	99	99	1		180	<40		2	6	2		99		1	0	1	Yes	No	No	No	No	Yes	No	No	No	No	No		00:35:00
16	010-018	38	10	2	42	1	3	No	No	Yes	No	No	No		13.6537	1		1	0	1	99	99	1		90	<40		2	6	2		99		1	0	1	Yes	Yes	No	No	No	Yes	No	No	No	No	No		00:48:00
17	010-019	39	10	1	57	2	4	No	Yes	No	No	No	No		3.47707	1		1	0	1	99	99	1		90	<40		2	6	2		99		1	0	1	Yes	Yes	Yes	No	No	Yes	No	Yes	No	No	No		00:30:00
18	010-020	38	10	2	58	6	2	Yes	No	No	No	No	No		8.4052	1		1	0	1	99	99	1		90	<40		2	6	2		99		1	0	99	Yes	No	No	No	No	Yes	No	No	No	No	No		01:30:00
19	010-021	40	10	2	43	5	6	No	No	Yes	No	No	No		7.86311	1		1	1	1	99	99	1		90	<40		2	6	2		99		2	0	1	No	No	No	No	No	No	No	No	No	No	No
20	010-022	38	10	2	41	1	3	No	Yes	Yes	No	No	No		1.41273	1		1	0	1	99	99	1		90	<40		2	6	2		99		1	0	1	Yes	Yes	Yes	No	No	Yes	No	No	No	No	No		00:03:00
21	010-023	40	10	2	55	6	4	No	No	Yes	No	No	No		1.79877	1		1	0	1	99	99	1		90	<40		2	6	2		99		1	0	1	Yes	Yes	No	No	No	Yes	No	Yes	No	No	No		00:40:00
22	010-024	38	10	1	50	1	4	No	Yes	Yes	No	No	No		8.04928	1		1	2	1	99	99	1		90	Other, specify	63	2	6	2		99		1	1	1	Yes	No	No	No	No	No	No	No	No	No	No		00:03:00
23	010-025	38	10	2	44	5	4	No	Yes	Yes	No	No	No		4.78303	1		1	0	1	99	99	1		90	<40		2									Yes	Yes	No	No	No	No	No	No	No	No	No		00:25:00
24	010-026	40	10	1	65	1	4	No	Yes	Yes	No	No	No		6.43669	2		2	0	1	99	99	1		90	<40		2	6	2		99		2	0	1	Yes	No	No	No	No	Yes	No	Yes	No	No	No		00:20:00
25	010-027	40	10	2	50	5	5	No	No	Yes	No	No	No		1.17728	1		1	0	1	99	99	1		90	Other, specify	566	2	6	2		99		1	0	1	Yes	Yes	No	No	No	Yes	No	Yes	No	No	No		01:00:00
26	010-028	40	10	2	63	6	2	No	No	Yes	No	No	No		12.898	1		1	0	1	99	99	1		90	<40		2	6	2		99		1	0	1	Yes	No	No	No	No	Yes	No	No	No	No	No		00:15:00
27	010-029	38	10	1	59	6	4	Yes	No	No	No	No	No		5.86448	1		1	0	1	99	99	1		90	<40		2	6	2		99		1	0	1	Yes	No	No	No	No	No	No	Yes	No	No	No		00:30:00
28	010-030	40	10	2	60	6	3	No	No	Yes	No	No	No		11.1458	1		1	0	1	99	99	1		90	<40		2	6	2		99		1	0	1	Yes	No	Yes	No	No	Yes	No	Yes	No	No	No		00:20:00
29	010-031	38	10	2	51	6	2	No	No	No	No	No	Yes	pasteur	7.09377	2		2	0	1	99	99	1		90	Other, specify	764	2	6	1		88	TDF+3TC+EFV	1	0	1	Yes	No	No	No	No	No	No	No	No	No	No		00:07:00
30	010-032	40	10	2	52	6	5	No	No	Yes	No	No	No		4.89528	1		1	0	1	99	99	1		90	<40		2	6	2		99		1	0	1	Yes	No	No	No	No	Yes	No	Yes	No	No	No		00:30:00
31	010-033	38	10	1	61	6	3	No	No	Yes	No	No	No		7.87132	1		1	2	1	99	99	1		90	Other, specify	54	2	6	2		99		1	0	1	Yes	No	No	No	No	No	No	Yes	No	No	No		00:50:00
32	010-034	40	10	2	44	6	1	No	No	Yes	No	No	Yes	Ma belle famille	8.29295	1		1	0	1	99	99	1		90	<40		2	6	2		99		1	0	1	Yes	No	No	No	No	Yes	No	No	No	No	No		00:03:00
33	010-035	38	10	2	39	4	4	Yes	No	No	No	No	No		1.95209	1		1	0	1	99	99	1		90	<40		2	6	2		99		1	0	1	Yes	No	No	No	No	No	No	No	No	No	No		00:50:00
34	010-036	40	10	2	50	5	2	No	No	Yes	No	No	No		3.66051	1		1	0	1	99	99	1		90	<40		2	6	2		99		1	0	1	Yes	No	No	No	No	Yes	No	Yes	No	No	No		01:00:00
35	010-037	38	10	2	53	6	3	No	No	Yes	No	No	No		13.2621	1		1	0	1	99	99	1		90	<40		2	6	2		99		1	0	1	Yes	Yes	No	No	No	Yes	No	Yes	No	No	Yes	STI screening	00:01:00
36	010-038	40	10	2	70	1	2	Yes	No	No	No	No	No		1.22382	1		1	7	1	99	99	1		90	Other, specify	62	2									Yes	No	No	No	No	No	No	Yes	No	No	No		00:04:00
37	010-039	40	10	1	58	1	4	No	No	Yes	No	No	No		7.89596	1		1	1	1	99	99	1		90	<40		2	6	2		99		1	0	1	Yes	No	No	No	No	No	No	Yes	No	No	No		00:30:00
38	010-040	38	10	1	52	1	3	No	Yes	No	No	No	No		5.36071	1		1	0	1	99	99	1		90	<40		2	6	2		99		1	0	1	Yes	No	No	No	No	No	No	Yes	No	No	No		02:00:00
39	010-041	38	10	2	44	4	3	No	No	Yes	Yes	No	No		6.39014	2		2	0	1	99	99	1		90	<40		2	6	2		99		2	0	1	Yes	No	No	No	No	No	No	Yes	No	No	No		00:15:00
40	010-042	40	10	2	58	6	3	No	No	Yes	No	No	No		12.5092	1		1	0	1	99	99	1		90	<40		2	6	1		88	TDF+3TC+DTG	1	0	1	No	No	No	No	No	No	No	No	No	No	Yes	Study specific visit
41	010-043	38	10	2	50	6	4	No	No	Yes	No	No	No		12.1123	1		1	0	1	99	99	1		90	<40		2	6	2		99		1	1	1	Yes	No	No	No	No	Yes	No	Yes	No	No	No		00:20:00
42	010-044	40	10	2	43	5	4	Yes	No	No	No	No	No		1.89459	1		1	2	1	99	99	1		90	<40		1	6	2		99		1	2	1	Yes	No	No	No	No	Yes	No	Yes	No	No	No		00:02:00
43	010-045	40	10	1	31	4	5	No	No	Yes	No	No	No		12.0794	1		1	0	1	99	99	1		90	<40		2	6	2		99		1	0	1	No	No	No	No	No	No	No	No	No	No	Yes	Study specific visit	00:00:00
44	010-046	38	10	2	62	6	1	No	No	Yes	No	No	No		13.6153	1		1	0	1	99	99	1		90	<40		1	6	2		99		1	0	1	Yes	Yes	No	No	No	Yes	No	Yes	No	No	No		02:00:00
45	010-047	40	10	2	58	6	6	No	No	Yes	No	No	No		6.4668	2		2	0	1	99	99	1		90	<40		2	6	2		99		2	0	1	Yes	No	No	No	No	No	No	Yes	No	No	No		00:06:00
46	010-048	38	10	2	54	6	4	No	No	Yes	No	No	No		3.34292	1		1	0	1	99	99	1		90	<40		2	6	2		99		1	0	1	Yes	No	No	No	No	No	No	Yes	No	No	No		00:05:00
47	010-049	40	10	2	37	5	3	No	No	No	No	No	Yes	maman Pasteur	2.03149	1		1	0	1	99	99	1		90	Other, specify	153	2	6	2		99		1	0	1	Yes	Yes	No	No	No	No	No	No	No	No	Yes	STI screening	00:04:00
48	010-050	38	10	2	42	4	1	No	No	Yes	No	No	No		9.83984	1		1	0	1	99	99	1		90	<40		2	6	2		99		1	3	1	Yes	No	Yes	No	No	Yes	No	Yes	No	No	No		00:33:00
49	010-051	40	10	2	63	6	3	Yes	No	No	No	No	No		8.73374	1		1	0	1	99	99	1		90	<40		2	6	2		99		1	1	1	Yes	No	Yes	No	No	No	No	Yes	No	No	No		01:35:00
50	010-052	38	10	1	52	1	3	No	Yes	No	No	No	Yes	Ba semeki na nga	1.7358	1		1	0	1	99	99	1		90	<40		2	6	2		99		1	0	1	Yes	No	No	No	No	No	No	Yes	No	No	No		00:07:00
51	010-053	38	10	2	62	6	3	No	No	Yes	No	No	No		5.24298	1		1	0	1	99	99	1		90	<40		2	6	2		99		1	7	1	Yes	No	No	No	No	Yes	No	No	No	No	No		00:25:00
52	010-054	38	10	1	53	1	5	No	Yes	No	No	No	No		7.51814	1		1	1	1	99	99	1		90	<40		1	6	2		99		1	0	1	Yes	Yes	Yes	No	No	Yes	No	No	No	No	Yes	Skin diseases screening	00:30:00
53	010-055	40	10	2	45	1	3	No	Yes	Yes	No	No	No		6.07529	2		2	1	1	99	99	1		90	<40		2	6	2		99		2	2	1	Yes	No	No	No	No	No	No	No	No	No	No		00:07:00
54	010-056	40	10	2	63	6	3	Yes	No	No	No	No	No		9.75496	1		1	0	1	99	99	1		90	<40		2	6	2		99		1	0	1	Yes	Yes	Yes	No	No	Yes	No	Yes	No	No	No		00:45:00
55	010-057	40	10	1	64	1	3	No	Yes	Yes	No	No	No		11.9014	1		1	0	1	99	99	1		90	<40		2									Yes	Yes	No	No	No	No	No	No	No	No	No		00:01:00
56	010-058	40	10	2	55	1	4	No	Yes	Yes	No	No	No		8.43806	1		1	0	1	99	99	1		90	<40		2	6	2		99		1	2	1	Yes	Yes	Yes	No	No	Yes	No	No	No	No	No		00:45:00
57	010-059	40	10	1	27	1	4	No	No	Yes	No	No	No		14.0945	1		1	0	1	99	99	1		90	<40		2	6	2		99		1	0	1	Yes	No	No	No	No	No	No	Yes	No	No	No		00:06:00
58	010-060	40	10	1	50	1	1	No	Yes	Yes	No	No	No		5.18823	1		1	0	1	99	99	1		90	<40		2	6	2		99		1	0	1	Yes	Yes	No	No	No	Yes	No	Yes	No	No	No		01:00:00
59	010-061	40	10	2	32	4	1	Yes	No	No	No	No	No		6.34908	1		1	7	1	99	99	1		90	<40		2	6	2		99		1	0	1	Yes	Yes	No	No	No	Yes	No	Yes	No	No	No		00:07:00
60	010-062	40	10	2	46	6	1	No	No	Yes	No	No	No		8.58864	1		1	0	1	99	99	1		90	<40		2									No	No	No	No	No	No	No	No	No	No	Yes	Study specific visit	00:00:00
61	010-063	40	10	2	59	6	3	No	No	Yes	No	No	No		5.5989	1		1	1	1	99	99	1		90	<40		2	6	2		99		1	0	1	Yes	Yes	No	No	No	Yes	No	Yes	No	No	No		00:30:00
62	010-064	39	10	2	58	6	3	No	No	Yes	No	No	No		13.6263	1		1	0	1	99	99	1		90	<40		2	6	2		99		1	0	1	Yes	No	No	No	No	Yes	No	Yes	No	No	No		00:01:00
63	010-065	40	10	2	58	6	1	No	No	Yes	No	No	No		6.49966	1		1	0	1	99	99	1		90	<40		2	6	2		99		1	0	1	Yes	No	Yes	No	No	Yes	No	No	No	No	No		00:10:00
64	010-066	38	10	2	62	3	2	No	Yes	Yes	No	No	No		5.94661	1		1	0	1	99	99	1		90	Other, specify	105	2	6	1		88	TDF+3TC+DTG	1	0	1	Yes	No	No	No	No	Yes	No	No	No	No	No		00:10:00
65	010-067	39	10	2	58	6	3	No	No	Yes	No	No	No		12.2546	1		1	0	1	99	99	1		90	Other, specify	149	2	6	2		99		1	0	1	Yes	No	Yes	No	No	Yes	No	No	No	No	No		00:03:00
66	010-068	40	10	2	63	1	1	No	Yes	No	No	No	No		6.21766	1		1	0	1	99	99	1		90	<40		2	6	2		99		1	0	1	Yes	No	Yes	No	No	Yes	No	No	No	No	No		00:02:00
67	010-069	38	10	2	52	1	4	No	Yes	Yes	No	No	No		5.70021	1		1	0	87	99	99	1		90	<40		2									Yes	Yes	No	No	No	Yes	No	Yes	No	No	No		01:00:00
68	010-070	38	10	2	50	6	3	No	No	Yes	No	No	No		4.63792	1		1	0	1	99	99	1		90	<40		2	6	1		88	TDF+3TC+DTG	1	1	1	Yes	No	No	No	No	Yes	No	Yes	No	No	No		02:00:00
69	010-071	40	10	2	56	2	5	No	Yes	Yes	Yes	No	No		7.30732	2		2	1	1	99	99	1		90	<40		2	6	2		99		2	0	1	Yes	No	No	No	No	No	No	Yes	No	No	No		00:03:00
70	010-072	40	10	2	54	5	5	No	No	Yes	No	No	No		4.3039	1		1	0	87	99	99	1		90	<40		2	6	2		99		1	0	1	Yes	No	No	No	No	No	No	Yes	No	No	No		00:40:00
71	010-073	38	10	2	56	6	4	No	No	Yes	No	No	No		12.616	1		1	0	1	99	99	1		90	<40		2	6	2		99		1	0	1	Yes	Yes	No	No	No	Yes	No	No	No	No	No		00:05:00
72	010-074	40	10	2	48	1	1	Yes	No	No	No	No	No		8.44079	1		1	0	1	99	99	1		90	<40		2	6	2		99		1	1	1	Yes	No	No	No	No	No	No	No	No	No	No		01:00:00
73	010-075	40	10	2	43	6	4	No	No	Yes	No	No	No		8.32854	2		2	0	1	99	99	1		90	<40		2									No	No	No	No	No	No	No	No	No	No	No
74	010-076	40	10	2	60	5	5	Yes	No	No	No	No	No		6.65024	1		1	0	1	99	99	1		90	<40		2	6	2		99		1	0	1	Yes	No	No	No	No	Yes	No	No	No	No	No		00:10:00
75	010-077	40	10	1	32	4	3	No	No	Yes	No	No	No		11.2663	2		2	2	87	99	99	1		90	<40		2	6	2		99		1	0	99	No	No	No	No	No	No	No	No	No	No	Yes	Study specific visit	00:00:00
76	010-078	40	10	1	46	4	1	Yes	No	No	No	No	No		10.1109	1		1	3	1	99	99	1		90	<40		2	6	2		99		1	0	99	No	No	No	No	No	No	No	No	No	No	Yes	Study specific visit	00:00:00
77	010-079	40	10	2	57	6	4	No	No	Yes	No	No	No		7.66324	1		1	0	1	99	99	1		90	<40		2	6	2		99		1	0	1	Yes	No	No	No	No	Yes	No	Yes	No	No	No		00:20:00
78	010-080	40	10	2	63	6	3	No	No	Yes	No	No	No		14.5161	1		1	0	1	99	99	1		90	Other, specify	41	2	6	2		99		1	0	1	Yes	Yes	Yes	No	No	Yes	No	Yes	No	No	No		00:07:00
79	010-081	40	10	2	55	6	5	No	No	Yes	Yes	No	No		10.6393	1		1	0	1	99	99	1		180	Other, specify	78	2	6	2		99		1	0	1	Yes	Yes	No	No	No	Yes	No	No	No	No	No		01:45:00
80	010-082	40	10	2	43	1	3	No	No	Yes	No	No	No		7.22519	1		1	0	1	99	99	1		90	<40		2									No	No	No	No	No	No	No	No	No	No	No
81	010-084	40	10	2	44	3	3	No	No	Yes	No	No	No		5.70021	1		1	0	1	99	99	1		90	<40		2	6	2		99		1	0	1	Yes	Yes	No	No	No	Yes	No	Yes	No	No	Yes	STI screening	02:30:00
82	010-085	40	10	2	51	6	4	No	No	Yes	No	No	No		3.75633	1		1	0	1	99	99	1		90	<40		2	6	2		99		1	0	1	Yes	Yes	No	No	No	Yes	No	No	No	No	No		01:30:00
83	010-086	40	10	2	56	1	1	Yes	No	No	No	No	No		11.4305	1		1	1	1	99	99	1		90	<40		2	6	2		99		1	1	1	Yes	No	No	No	No	No	No	Yes	No	No	No		02:28:00
84	010-087	40	10	1	43	3	3	No	No	Yes	No	No	No		9.58522	1		1	0	1	99	99	1		90	<40		2	6	2		99		1	0	1	Yes	No	Yes	No	No	Yes	No	No	No	No	No		00:10:00
85	010-088	40	10	2	53	4	3	No	No	No	Yes	No	Yes	VOISINE	6.63655	1		1	1	1	99	99	1		90	<40		2	6	2		99		1	0	1	Yes	No	No	No	No	No	No	No	No	No	No		00:15:00
86	010-089	40	10	1	42	1	4	No	Yes	No	No	No	No		6.69678	1		1	0	1	99	99	1		90	<40		2	6	2		99		1	0	1	Yes	No	No	No	No	No	No	Yes	No	No	No		00:20:00
87	010-090	40	10	2	51	6	3	No	No	Yes	No	No	Yes	MAMAN PASTEUR	3.54825	1		1	0	1	99	99	1		90	<40		2	6	2		99		1	0	1	Yes	Yes	No	No	No	No	No	Yes	No	No	No		01:00:00
88	010-091	40	10	2	42	6	6	No	No	Yes	No	No	No		6.87201	1		1	2	1	99	99	1		90	<40		2	6	2		99		1	2	1	Yes	Yes	No	No	No	No	No	Yes	No	No	No		02:00:00
89	010-092	40	10	2	48	6	3	No	No	Yes	No	No	No		12.3696	1		1	0	1	99	99	1		90	Other, specify	50	2	6	2		99		1	0	1	Yes	Yes	No	No	No	Yes	No	Yes	No	No	No		00:30:00
90	010-093	40	10	1	53	5	3	No	Yes	No	Yes	No	No		3.1321	1		1	1	1	99	99	1		90	<40		2									No	No	No	No	No	No	No	No	No	No	No
91	010-094	40	10	2	53	6	3	No	No	Yes	No	No	No		13.1745	1		1	0	1	99	99	1		90	<40		2	6	2		99		1	0	1	Yes	Yes	No	No	No	Yes	No	Yes	No	No	No		00:20:00
92	010-095	40	10	2	46	6	3	No	No	Yes	No	No	No		12.5832	1		1	0	1	99	99	1		90	<40		2	6	2		99		1	0	1	Yes	No	No	No	No	No	No	Yes	No	No	No		00:15:00
93	010-096	40	10	2	43	1	1	No	Yes	Yes	No	No	No		12.5859	1		1	1	1	99	99	1		90	<40		2	6	2		99		1	2	1	Yes	No	No	No	No	No	No	Yes	No	No	No		00:50:00
94	010-097	40	10	2	48	6	1	No	No	Yes	No	No	No		7.57837	2		2	1	1	99	99	1		90	<40		2	6	2		99		2	1	1	Yes	No	Yes	No	No	Yes	No	Yes	No	No	No		00:30:00
95	010-099	40	10	2	70	6	1	No	No	Yes	No	No	No		12.6078	1		1	0	1	99	99	1		90	<40		2	6	2		99		1	0	1	Yes	Yes	No	No	No	Yes	No	Yes	No	No	No		00:45:00
96	010-100	40	10	2	54	5	1	No	No	Yes	Yes	No	No		12.9473	1		1	2	1	99	99	1		90	Other, specify	189	2									No	No	No	No	No	No	No	No	No	No	No
97	010-101	40	10	1	33	4	4	Yes	No	No	No	No	No		3.44695	1		1	1	1	99	99	1		90	<40		2	6	2		99		1	2	1	Yes	No	No	No	No	No	No	No	No	No	No		00:05:00
98	010-102	40	10	1	46	1	4	Yes	No	No	No	No	No		1.60712	1		1	2	1	99	99	1		90	<40		2									No	No	No	No	No	No	No	No	No	No	No
99	010-103	40	10	1	51	1	4	No	Yes	No	No	No	No		6.00958	1		1	2	1	99	99	1		90	<40		2	6	2		99		1	0	1	Yes	Yes	No	No	No	No	No	Yes	No	No	No		00:05:00
100	010-104	40	10	2	29	3	3	Yes	No	No	No	No	No		3.6167	1		1	0	1	99	99	1		90	<40		2	6	2		99		1	1	99	No	No	No	No	No	No	No	No	No	No	Yes	Study specific visit
101	010-105	40	10	1	51	1	3	No	Yes	Yes	No	No	No		8.76386	1		1	0	1	99	99	1		90	<40		2	6	2		99		1	3	1	Yes	No	No	No	No	No	No	Yes	No	No	No		00:30:00
102	010-106	40	10	2	49	1	3	No	Yes	Yes	No	No	No		1.09788	1		1	0	1	99	99	1		90	<40		2	6	2		99		1	1	1	Yes	No	No	No	No	No	No	Yes	No	No	No		00:15:00
103	010-107	40	10	2	69	6	5	No	No	No	Yes	No	No		6.09446	2		2	0	1	99	99	1		90	<40		2	6	2		99		2	0	1	Yes	No	Yes	No	No	No	No	Yes	No	No	No		00:08:00
104	010-108	40	10	2	61	6	4	No	No	Yes	No	No	Yes	Pasteur	12.7584	1		1	0	1	99	99	1		90	<40		2	6	2		99		1	0	1	Yes	No	No	No	No	No	No	Yes	No	No	No		00:10:00
105	010-109	40	10	2	58	6	1	No	No	Yes	No	No	No		12.1834	1		1	0	1	99	99	1		90	<40		2	6	2		99		1	1	1	Yes	No	No	No	No	No	No	No	No	No	No		00:40:00
106	010-110	40	10	2	44	1	3	Yes	No	No	No	No	No		8.51472	1		1	1	1	99	99	1		90	<40		2	6	2		99		1	2	1	Yes	No	No	No	No	No	No	No	No	No	No		00:30:00
107	010-111	40	10	2	52	6	3	No	No	Yes	No	No	No		7.06366	1		1	0	1	99	99	1		90	<40		2	6	2		99		1	1	1	Yes	Yes	Yes	No	No	Yes	No	Yes	No	No	No		02:00:00
108	010-112	40	10	1	46	2	1	Yes	No	No	No	No	No		8.19165	1		1	0	1	99	99	1		90	<40		2	6	2		99		1	0	1	Yes	Yes	No	No	No	No	No	Yes	No	No	No		00:05:00
109	010-113	40	10	2	60	6	1	No	No	Yes	No	No	No		13.6318	1		1	0	1	99	99	1		90	<40		2	6	2		99		1	0	1	Yes	Yes	No	No	No	No	No	Yes	No	No	No		00:25:00
110	010-114	40	10	2	53	2	2	Yes	No	No	No	No	No		10.7077	1		1	0	1	99	99	1		90	<40		2	6	2		99		1	0	1	Yes	No	Yes	No	No	No	No	Yes	No	No	No		00:15:00
111	010-115	40	10	2	59	1	3	No	Yes	Yes	No	No	No		3.54552	1		1	0	1	99	99	1		90	<40		2	6	2		99		1	0	1	Yes	No	No	No	No	No	No	Yes	No	No	No		00:10:00
112	010-116	40	10	2	42	6	4	No	No	Yes	No	No	No		6.3217	1		1	2	1	99	99	1		90	<40		2	6	2		99		1	0	1	Yes	Yes	No	No	No	Yes	No	Yes	No	No	No		02:30:00
113	010-117	40	10	1	46	4	3	No	No	Yes	No	No	No		12.616	1		1	1	1	99	99	1		90	<40		2	6	2		99		1	0	1	Yes	No	No	No	No	No	No	Yes	No	No	No		00:03:00
114	010-118	40	10	2	48	5	3	No	No	Yes	No	No	No		11.6961	1		1	0	1	99	99	1		90	<40		2	6	2		99		1	0	1	Yes	Yes	Yes	No	No	No	No	No	No	No	No		00:10:00
115	010-119	40	10	1	65	1	5	No	Yes	Yes	No	No	No		13.6537	1		1	0	1	99	99	1		180	Other, specify	85	2									No	No	No	No	No	No	No	No	No	No	No
116	010-120	40	10	2	66	6	1	No	No	Yes	No	No	No		11.8193	1		1	0	1	99	99	1		90	<40		2	6	2		99		1	0	1	Yes	No	Yes	No	No	Yes	No	No	No	No	No		00:05:00
117	010-121	40	10	2	48	5	1	No	No	Yes	No	No	No		11.5127	1		1	1	1	99	99	1		90	<40		2									No	No	No	No	No	No	No	No	No	No	No
118	010-122	40	10	2	50	6	1	No	Yes	No	No	No	No		3.42779	1		1	0	1	99	99	1		90	Other, specify	60	2	6	2		99		1	0	1	Yes	No	No	No	No	Yes	No	No	No	No	No		00:10:00
119	010-123	40	10	2	45	6	3	No	No	Yes	No	No	No		10.3491	2		2	0	1	99	99	1		90	<40		2	6	2		99		2	0	1	Yes	No	Yes	No	No	No	No	No	No	No	No		00:10:00
120	010-124	40	10	2	42	6	3	No	No	Yes	No	No	No		6.28063	2		2	0	1	99	99	1		90	<40		2									Yes	No	No	No	No	No	No	Yes	No	No	No		00:05:00
121	010-125	40	10	2	41	6	4	No	No	Yes	No	No	No		3.27721	1		1	0	1	99	99	1		90	<40		2	6	2		99		1	0	1	Yes	No	No	No	No	No	Yes	Yes	No	No	No		00:20:00
122	010-126	40	10	1	41	6	4	Yes	No	No	No	No	No		8.76112	1		1	1	1	99	99	1		90	<40		2	6	2		99		1	0	1	Yes	Yes	No	No	No	No	No	Yes	No	No	No		00:05:00
123	010-127	40	10	2	68	6	1	No	No	Yes	No	No	No		11.2772	1		1	0	1	99	99	1		90	<40		2	6	2		99		1	1	1	Yes	Yes	Yes	No	No	Yes	No	No	No	No	No		00:03:00
124	010-128	40	10	1	51	1	4	No	Yes	Yes	No	No	No		7.57016	2		2	14	1	99	99	1		90	<40		2									Yes	No	No	No	No	No	No	Yes	No	No	No		00:10:00
125	010-129	40	10	2	63	6	3	No	No	Yes	No	No	No		12.0356	2		2	0	1	99	99	1		90	<40		1	6	2		99		1	0	1	Yes	No	Yes	No	No	No	No	No	No	No	No		00:05:00
126	010-130	40	10	1	53	1	4	No	Yes	No	No	No	No		11.7207	1		1	0	1	99	99	1		90	<40		2	6	2		99		1	0	1	Yes	No	Yes	No	No	Yes	No	Yes	No	No	No		00:05:00
127	010-131	40	10	2	50	1	3	No	Yes	No	No	No	No		10.9952	1		1	0	1	99	99	1		90	Other, specify	48	2	6	2		99		1	0	1	Yes	No	Yes	No	No	Yes	No	Yes	No	No	No		00:05:00
128	010-132	40	10	2	48	4	4	Yes	No	No	No	No	No		4.87064	1		1	0	1	99	99	1		90	<40		2	6	2		99		1	0	1	Yes	Yes	No	No	No	No	No	Yes	No	No	No		00:05:00
129	010-133	40	10	1	47	6	3	No	No	Yes	Yes	No	No		6.74333	1		1	0	1	99	99	1		90	Other, specify	54	2	6	2		99		1	0	1	Yes	Yes	No	No	No	No	No	Yes	No	No	No		00:05:00
130	010-134	40	10	2	56	1	3	No	Yes	Yes	No	No	No		6.65845	1		1	0	1	99	99	1		90	<40		2	6	2		99		1	1	1	Yes	No	No	No	No	No	No	Yes	No	No	No		00:20:00
131	010-135	40	10	2	40	1	3	No	Yes	Yes	No	No	No		5.56057	1		1	0	1	99	99	1		90	Other, specify	98	2	6	2		99		1	0	1	Yes	Yes	Yes	No	No	Yes	No	Yes	No	No	No		00:30:00
132	010-136	38	10	2	52	6	3	No	No	Yes	No	Yes	No		5.55784	2		2	0	1	99	99	1		90	<40		2	6	2		99		2	0	1	Yes	No	No	No	No	Yes	No	Yes	No	No	No		00:10:00
133	010-137	38	10	2	48	5	3	No	No	Yes	No	No	No		6.88843	1		1	1	1	99	99	1		90	<40		2	6	1		88	TDF+3TC+DTG	1	0	1	Yes	No	No	No	No	No	No	Yes	No	No	No		00:04:00
134	010-138	40	10	2	56	6	3	No	No	Yes	No	No	No		21.4374	1		1	1	1	99	99	1		90	<40		2	6	1		88	TDF+3TC+DTG	1	2	1	Yes	No	No	No	No	No	No	Yes	No	No	No		00:30:00
135	010-139	38	10	2	52	6	3	Yes	No	No	No	No	No		7.42779	1		1	0	1	99	99	1		90	<40		2	6	2		99		1	0	1	Yes	Yes	Yes	No	No	No	No	No	No	No	No		00:25:00
136	010-140	40	10	1	55	1	6	No	Yes	Yes	No	No	No		12.6927	1		1	0	1	99	99	1		90	<40		2	6	2		99		1	0	1	Yes	No	No	No	No	No	No	No	No	No	No		01:00:00
137	010-141	40	10	2	45	4	3	No	No	Yes	No	No	No		3.5154	1		1	7	1	99	99	1		90	<40		2	6	1		88	TDF+3TC+DTG	1	6	1	Yes	No	Yes	No	No	No	No	Yes	No	No	No		00:05:00
138	010-142	40	10	2	55	5	4	No	No	Yes	No	No	No		1.31417	1		1	0	1	99	99	1		90	<40		2									No	No	No	No	No	No	No	No	No	No	Yes	Study specific visit	00:00:00
139	010-143	40	10	1	46	1	4	No	Yes	No	No	No	No		3.5729	1		1	0	1	99	99	1		90	<40		2	6	2		99		1	0	1	Yes	Yes	Yes	No	No	Yes	No	No	No	No	No		00:05:00
140	010-144	40	10	1	62	1	3	No	Yes	Yes	No	No	No		6.5681	1		1	0	1	99	99	1		90	<40		2	6	2		99		1	0	1	Yes	No	Yes	No	No	Yes	No	No	No	No	No		00:05:00
141	010-145	40	10	2	47	6	3	No	No	Yes	No	No	Yes	PASTEUR	11.3292	1		1	0	1	99	99	1		90	<40		2	6	2		99		1	0	1	Yes	Yes	Yes	No	No	No	No	No	No	No	No		00:10:00
142	010-146	40	10	2	53	5	1	No	No	Yes	No	No	No		11.5729	1		1	0	1	99	99	1		90	<40		2	6	2		99		1	0	1	Yes	No	Yes	No	No	No	No	No	No	No	No		00:10:00
143	010-147	40	10	2	46	6	3	Yes	No	No	No	No	No		2.43669	1		1	0	1	99	99	1		90	Other, specify	64	2	6	1		88	TDF+3TC+DTG	1	2	1	Yes	Yes	No	No	No	Yes	No	No	No	No	No		00:03:00
144	010-148	40	10	2	52	1	4	No	Yes	No	No	No	No		13.3744	1		1	0	1	99	99	1		90	<40		1	6	2		99		1	0	1	Yes	Yes	Yes	No	No	Yes	No	No	No	No	No		00:05:00
145	010-149	40	10	1	41	1	3	No	Yes	No	No	No	No		4.15332	1		1	0	1	99	99	1		90	<40		2	6	2		99		1	0	1	Yes	Yes	Yes	No	No	No	No	No	No	No	No		00:06:00
146	010-150	40	10	2	67	6	3	No	No	Yes	No	No	No		12.0548	1		1	0	1	99	99	1		90	<40		2	6	2		99		1	0	1	Yes	Yes	No	No	No	Yes	No	Yes	No	No	No		01:00:00
147	010-151	40	10	1	36	1	5	Yes	No	No	No	No	No		3.00342	1		1	0	1	99	99	1		90	<40		2	6	2		99		1	0	1	Yes	No	No	No	No	No	No	Yes	No	No	No		01:00:00
148	010-152	40	10	1	55	2	4	No	Yes	Yes	Yes	No	No		12.6899	1		1	0	1	99	99	1		90	<40		2	6	2		99		1	0	1	No	No	No	No	No	No	No	No	No	No	No
149	010-153	40	10	2	51	6	1	Yes	No	No	No	No	No		4.64613	1		1	1	1	99	99	1		90	<40		2									Yes	Yes	Yes	No	No	No	No	No	No	No	No		00:10:00
150	010-154	40	10	2	51	6	2	No	No	No	Yes	No	No		10.8145	1		1	1	1	99	99	1		90	<40		2	6	2		99		1	1	1	Yes	No	No	No	No	No	No	Yes	No	No	No		01:00:00
151	010-155	40	10	2	51	6	3	No	No	Yes	No	No	No		7.01437	2		2	0	1	99	99	1		90	<40		2	6	1		88	TDF+3TC+DTG	1	0	1	Yes	No	No	No	No	No	No	No	No	No	No		00:30:00
152	010-156	40	10	2	49	1	3	No	Yes	No	No	No	No		4.62423	1		1	0	1	99	99	1		90	<40		2	6	2		99		1	0	1	Yes	No	No	No	No	No	No	Yes	No	No	No		00:30:00
153	010-157	40	10	2	40	1	1	No	No	Yes	No	No	No		1.74127	1		1	1	1	99	99	1		90	<40		2	6	2		99		1	0	1	Yes	Yes	Yes	No	No	Yes	No	No	No	No	No		00:30:00
154	010-158	40	10	1	57	1	5	No	Yes	No	No	No	No		8.87337	1		1	5	1	99	99	1		90	<40		2	6	2		99		1	0	1	Yes	No	No	No	No	No	No	No	No	No	No		00:10:00
155	010-159	40	10	2	48	5	3	Yes	No	No	No	No	No		5.01027	1		1	2	1	99	99	1		90	<40		2	6	2		99		1	1	99	No	No	No	No	No	No	No	No	No	No	Yes	Study specific visit
156	010-160	40	10	1	57	1	4	No	Yes	Yes	No	No	No		3.46886	1		1	0	1	99	99	1		90	<40		2	6	2		99		1	1	1	Yes	No	Yes	No	No	No	No	No	No	No	No		00:03:00
157	010-161	40	10	1	20	4	1	Yes	No	No	No	No	No		3.40589	1		1	0	1	99	99	1		90	<40		2	6	2		99		1	0	1	Yes	No	No	No	No	No	No	Yes	No	No	No		00:15:00
158	010-162	40	10	2	40	6	6	No	No	Yes	No	No	No		6.88296	1		1	0	1	99	99	1		90	<40		2	6	2		99		1	0	1	Yes	No	Yes	No	No	No	No	No	No	No	No		00:10:00
159	010-163	40	10	2	65	6	3	No	No	Yes	No	No	No		14.4613	1		1	0	1	99	99	1		90	<40		2	6	2		99		1	0	1	Yes	No	No	No	No	Yes	No	Yes	No	No	No		00:15:00
160	010-164	40	10	2	42	6	4	No	No	Yes	No	No	No		6.81177	1		1	0	1	99	99	1		90	<40		2	6	2		99		1	0	1	Yes	No	No	No	No	Yes	No	Yes	No	No	No		00:03:00
161	010-165	40	10	2	49	6	3	No	No	Yes	No	No	No		11.7317	1		1	0	1	99	99	1		90	<40		2	6	1		88	TDF+3TC+DTG	1	0	1	Yes	No	No	No	No	No	No	Yes	No	No	No		00:10:00
162	010-166	40	10	1	59	1	3	No	Yes	Yes	No	No	No		12.4107	1		1	0	1	99	99	1		90	<40		2	6	2		99		1	1	1	Yes	No	Yes	No	No	No	No	No	No	No	No		00:05:00
163	010-167	40	10	1	47	5	3	Yes	No	No	No	No	No		7.0308	1		1	0	1	99	99	1		90	<40		2	6	2		99		1	0	1	Yes	No	No	No	No	No	No	Yes	No	No	No		00:10:00
164	010-168	40	10	2	44	5	4	Yes	No	No	No	No	No		4.25462	1		1	1	1	99	99	1		90	<40		2	6	2		99		1	1	1	Yes	Yes	No	No	No	No	No	Yes	No	No	No		00:03:00
165	010-169	40	10	1	48	1	1	No	Yes	No	No	No	No		1.40999	1		1	0	1	99	99	1		90	<40		2	6	2		99		1	0	1	Yes	Yes	Yes	No	No	Yes	No	Yes	No	No	No		00:30:00
166	010-170	40	10	2	49	5	4	No	No	Yes	No	No	No		1.29227	2		2	0	1	99	99	1		90	<40		2									No	No	No	No	No	No	No	No	No	No	No
167	010-171	40	10	2	46	1	4	No	No	Yes	No	No	No		5.60164	1		1	0	1	99	99	1		90	<40		2	6	2		99		1	0	1	Yes	Yes	Yes	No	No	Yes	No	No	No	No	No		00:05:00
168	010-173	40	10	2	44	6	3	Yes	No	No	No	No	No		2.34086	1		1	1	1	99	99	1		90	<40		2	6	2		99		1	1	1	Yes	No	Yes	No	No	No	No	No	No	No	No		00:10:00
169	010-175	40	10	1	60	1	5	No	Yes	No	No	No	No		11.3265	1		1	0	1	99	99	1		90	<40		2	6	2		99		1	0	1	Yes	Yes	Yes	No	No	Yes	No	Yes	No	No	No		00:35:00
170	010-176	39	10	2	45	5	3	Yes	No	No	No	No	No		2.87474	1		1	1	1	99	99	1		90	<40		2	6	1		88	TDF+3TC+DTG	1	1	1	Yes	No	No	No	No	No	No	Yes	No	No	No		00:10:00
171	010-177	40	10	1	56	5	2	No	No	Yes	Yes	No	No		11.8138	1		1	0	1	99	99	1		180	<40		2									No	No	No	No	No	No	No	No	No	No	Yes	Phone interview	00:00:00
172	010-179	39	10	2	56	3	4	No	Yes	Yes	No	No	No		1.82615	1		1	0	1	99	99	1		90	<40		2									No	No	No	No	No	No	No	No	No	No	Yes	Study specific visit
173	010-180	40	10	2	48	6	4	Yes	No	No	No	No	No		4.79945	1		1	0	1	99	99	1		90	<40		2	6	1		88	TDF+3TC+DTG	1	0	1	Yes	Yes	Yes	No	No	No	No	No	No	Yes	No		00:55:00
174	010-183	39	10	1	50	5	4	No	No	Yes	No	No	No		8.83504	1		1	0	1	99	99	1		90	<40		2	6	2		99		1	0	1	Yes	Yes	Yes	No	No	Yes	No	No	No	No	No		00:10:00
175	010-184	40	10	2	61	6	1	No	No	Yes	No	No	No		1.81246	1		1	0	1	99	99	1		90	<40		2	6	2		99		1	4	1	No	No	No	No	No	No	No	No	No	No	No
176	010-186	40	10	2	36	4	3	No	No	Yes	No	No	No		12.564	1		1	0	1	99	99	1		90	<40		2	6	2		99		1	0	1	Yes	No	Yes	No	No	Yes	No	Yes	No	No	No		00:30:00
177	010-187	39	10	2	68	6	2	No	No	Yes	No	No	No		12.0657	1		1	0	1	99	99	1		90	<40		2	6	2		99		1	0	1	Yes	No	Yes	No	No	No	No	No	No	No	No		00:10:00
178	010-188	39	10	2	59	1	1	No	Yes	No	No	No	No		11.8987	1		1	0	1	99	99	1		90	<40		2	6	1		88	TDF+3TC+DTG	1	0	1	Yes	No	Yes	No	No	Yes	No	No	No	No	No		00:10:00
179	010-189	40	10	2	63	6	3	No	No	Yes	No	No	No		4.59138	1		1	0	1	99	99	1		90	<40		2	6	2		99		1	0	1	Yes	Yes	No	No	No	Yes	No	No	No	No	No		00:02:00
180	010-190	39	10	1	48	5	5	No	No	Yes	No	No	No		2.90486	1		1	1	1	99	99	1		90	<40		2	6	1		88	TDF+3TC+DTG	1	1	1	Yes	No	Yes	No	No	No	No	No	No	No	No		00:10:00
181	010-192	40	10	2	43	1	4	No	Yes	No	No	No	No		7.94524	1		1	0	1	99	99	1		90	<40		2	6	1		88	TDF+3TC+DTG	1	0	1	Yes	Yes	Yes	No	No	Yes	No	No	No	No	No		00:02:00
182	010-193	39	10	2	47	5	1	No	Yes	Yes	No	No	No		9.92197	1		1	1	1	99	99	1		90	<40		2									No	No	No	No	No	No	No	No	No	No	Yes	Study specific visit	00:00:00
183	010-194	39	10	2	50	6	3	No	No	Yes	No	No	No		12.6023	2		2	2	1	99	99	1		90	<40		2	6	1		88	TDF+3TC+DTG	1	0	1	Yes	Yes	No	No	No	No	No	No	No	No	No		00:10:00
184	010-195	40	10	1	47	6	6	No	Yes	No	No	No	No		6.84463	1		1	0	1	99	99	1		90	<40		2	6	1		88	TDF+3TC+DTG	1	0	1	Yes	No	No	No	No	No	No	No	No	No	No		00:05:00
185	010-196	39	10	2	55	6	3	No	No	Yes	No	No	No		6.30253	1		1	0	1	99	99	1		90	<40		2	6	1		88	TDF+3TC+DTG	1	0	1	No	No	No	No	No	No	No	No	No	No	Yes	Study specific visit	00:00:00
186	010-197	40	10	1	35	5	5	Yes	No	No	No	No	No		1.62355	1		1	0	1	99	99	1		90	<40		2									Yes	Yes	Yes	No	No	Yes	Yes	No	No	Yes	No		00:05:00
187	010-198	39	10	2	46	2	3	No	No	Yes	No	No	No		12.0684	1		1	0	1	99	99	1		90	<40		2	6	1		88	TDF+3TC+DTG	1	0	1	Yes	Yes	Yes	No	No	Yes	No	No	No	No	No		00:45:00
188	010-201	39	10	2	58	1	3	No	Yes	No	No	No	No		12.8816	1		1	0	1	99	99	1		90	<40		2	6	1		88	TDF+3TC+DTG	1	1	1	Yes	No	No	No	No	No	No	No	No	Yes	No		00:20:00
189	010-199	40	10	2	56	6	3	Yes	No	No	No	No	No		5.58795	1		1	7	1	99	99	1		90	<40		2									Yes	Yes	No	No	No	No	No	No	No	No	No		00:30:00
190	010-202	40	10	1	58	1	4	No	Yes	No	No	No	No		14.7817	1		1	0	1	99	99	1		90	<40		2	6	1		88	TDF+3TC+DTG	1	0	1	No	No	No	No	No	No	No	No	No	No	Yes	Study specific visit	00:00:00
191	010-203	40	10	2	58	6	1	No	No	Yes	No	No	No		12.95	1		1	0	1	99	99	1		90	<40		2	6	1		88	TDF+3TC+DTG	1	0	1	No	No	No	No	No	No	No	No	No	No	Yes	Study specific visit	00:00:00
192	010-204	40	10	2	42	5	1	No	No	Yes	No	No	No		7.22519	1		1	5	1	99	99	1		90	<40		2									No	No	No	No	No	No	No	No	No	No	No
193	010-205	39	10	1	39	4	4	No	No	Yes	No	No	No		3.0527	1		1	2	1	99	99	1		90	<40		2									Yes	No	No	No	No	Yes	No	No	No	No	No		00:05:00
194	010-206	40	10	2	56	5	3	Yes	No	No	No	No	No		11.5893	1		1	2	1	99	99	1		90	<40		2	6	1		88	TDF+3TC+DTG	1	1	1	Yes	Yes	Yes	No	No	Yes	No	No	No	No	No		00:30:00
195	010-207	39	10	2	47	6	3	No	Yes	No	No	No	No		12.5065	1		1	1	1	99	99	1		90	<40		2	6	1		88	TDF+3TC+DTG	1	0	1	Yes	Yes	No	No	No	Yes	No	No	No	No	No		00:10:00
196	010-208	40	10	1	46	1	3	No	Yes	Yes	No	No	No		4.96099	1		1	0	1	99	99	1		90	<40		2	6	1		88	TDF+3TC+DTG	1	0	1	Yes	Yes	Yes	No	No	Yes	No	No	No	No	No		00:05:00
197	010-209	39	10	2	42	2	3	No	Yes	Yes	No	No	No		3.78371	1		1	1	1	99	99	1		90	<40		2	6	1		88	TDF+3TC+DTG	1	0	1	Yes	Yes	No	No	No	No	No	No	No	No	No		00:20:00
198	010-210	39	10	1	58	5	3	No	No	Yes	No	No	No		5.99863	1		1	3	1	99	99	1		90	<40		2	6	1		88	TDF+3TC+DTG	1	3	1	Yes	Yes	Yes	No	No	Yes	No	No	No	No	No		00:03:00
199	010-211	39	10	2	51	6	3	Yes	No	No	No	No	No		5.90281	2		2	0	1	99	99	1		90	<40		2	6	1		88	TDF+3TC+DTG	1	0	1	Yes	No	Yes	No	No	No	No	No	No	No	No		00:30:00
200	010-212	39	10	2	51	1	3	No	Yes	Yes	No	No	No		14.0342	2		2	1	1	99	99	1		90	<40		2	6	1		88	TDF+3TC+DTG	2	1	1	Yes	No	No	No	No	Yes	No	No	No	No	No		00:45:00
201	010-213	40	10	1	48	5	3	No	Yes	No	No	No	Yes	BOKILO NA NGAI	10.2998	1		1	1	1	99	99	1		90	<40		2									No	No	No	No	No	No	No	No	No	No	No
202	010-214	39	10	2	73	6	1	No	No	Yes	No	Yes	No		12.8405	1		1	0	1	99	99	1		90	<40		2									No	No	No	No	No	No	No	No	No	No	No
203	011-003	37	11	2	37	5	4	No	No	Yes	No	No	No		3.38672	1		1	1	87	99	99	1		90	<40		2	6	2		99		1	1	1	Yes	No	Yes	Yes	No	Yes	No	Yes	No	No	No		00:01:00
204	011-004	37	11	2	45	4	2	No	No	Yes	Yes	No	No		11.9781	1		1	0	87	99	99	1		90	<40		2	6	2		99		1	2	1	Yes	No	No	Yes	No	Yes	No	No	No	No	No		00:03:00
205	011-005	39	11	2	31	3	4	No	Yes	No	No	No	No		4.23819	1		1	0	1	99	99	1		90	<40		2	6	2		99		2	0	1	Yes	Yes	No	No	No	Yes	No	Yes	No	No	No		00:05:00
206	011-006	37	11	2	61	2	4	No	No	Yes	No	No	No		2.64476	1		1	0	87	99	99	1		90	<40		2	6	2		99		1	0	1	Yes	Yes	Yes	No	No	Yes	No	Yes	No	No	No		00:08:00
207	011-007	39	11	2	58	3	3	No	No	Yes	No	No	No		4.18617	1		1	0	1	99	99	1		90	<40		2	6	2		99		1	0	1	Yes	No	Yes	No	No	Yes	No	Yes	Yes	No	No		00:03:00
208	011-008	37	11	2	46	1	4	No	Yes	Yes	No	No	No		2.04244	1		1	0	1	99	99	1		90	<40		2	6	2		99		1	0	1	Yes	No	No	No	No	Yes	No	No	No	No	No		00:03:00
209	011-009	39	11	2	35	5	4	No	No	No	Yes	No	No		4.68446	1		1	0	1	99	99	1		90	<40		2	6	2		99		1	0	1	No	No	No	No	No	No	No	No	No	No	No
210	011-010	37	11	2	48	4	3	No	Yes	No	Yes	No	No		4.68172	1		1	0	1	99	99	1		90	<40		2	6	2		99		1	0	1	Yes	No	Yes	No	No	No	No	No	No	No	No		00:01:00
211	011-012	37	11	2	32	3	5	No	Yes	Yes	No	No	No		2.5462	1		1	0	1	99	99	1		90	<40		2	6	2		99		1	0	1	No	No	No	No	No	No	No	No	No	No	No
212	011-013	39	11	1	53	1	5	No	Yes	Yes	No	No	No		4.79945	1		1	0	1	99	99	1		90	<40		2	6	2		99		1	0	1	Yes	No	Yes	No	No	No	No	Yes	No	No	No		00:01:00
213	011-014	37	11	1	38	4	5	No	No	Yes	No	No	No		1.83162	1		1	0	1	99	99	1		90	<40		2	6	2		99		1	0	1	Yes	No	Yes	No	No	Yes	No	No	No	No	No		00:05:00
292	010-220	40	10	2	57	6	3	No	No	No	No	No	Yes	PASTEUR, SOEUR DE L'EGLISE	7.3128	1		1	0	1	99	99	1		90	<40		2	6	1		88	TDF+3TC+DTG	1	0	1	No	No	No	No	No	No	No	No	No	No	No
215	011-016	37	11	2	59	6	3	Yes	No	No	No	No	No		11.5346	1		1	0	1	99	99	1		90	<40		2	6	2		99		1	0	1	Yes	Yes	Yes	No	No	Yes	No	Yes	No	No	No		00:05:00
216	011-017	39	11	1	63	2	3	Yes	No	No	No	No	No		1.04038	1		1	0	1	99	99	1		90	Other, specify	149	2	6	2		99		1	3	1	Yes	Yes	Yes	No	No	Yes	No	No	No	No	No		00:01:00
217	011-018	37	11	2	30	3	3	Yes	No	No	No	No	No		2.58453	1		1	0	1	99	99	1		90	<40		2	6	2		99		1	0	1	Yes	Yes	Yes	No	No	Yes	No	No	No	No	No		00:01:00
218	011-019	39	11	2	43	6	3	No	No	Yes	No	No	No		2.50513	1		1	0	1	99	99	1		90	<40		2	6	2		99		1	0	1	Yes	No	Yes	No	No	No	No	Yes	No	No	No		00:05:00
219	011-020	37	11	1	49	6	3	No	No	Yes	No	No	No		4.16427	1		1	0	1	99	99	1		90	<40		2	6	2		99		1	0	1	Yes	No	Yes	No	No	No	No	Yes	No	No	No		00:05:00
220	011-022	37	11	1	64	6	2	No	Yes	Yes	No	No	No		8.09035	1		1	1	1	99	99	1		90	<40		1	6	2		99		1	1	1	Yes	Yes	Yes	No	No	Yes	No	No	No	No	No		00:02:00
221	011-023	39	11	1	59	5	3	Yes	No	No	No	No	No		1.91376	1		1	0	1	99	99	1		90	Other, specify	61	2	6	2		99		1	0	1	Yes	Yes	Yes	No	No	Yes	No	No	No	No	No		01:00:00
222	011-024	39	11	1	53	5	3	No	Yes	No	No	No	No		8.33402	1		1	0	1	99	99	1		90	<40		2	6	2		99		1	0	1	Yes	Yes	Yes	No	No	Yes	No	No	No	No	No		00:03:00
223	011-026	37	11	2	51	5	4	No	No	Yes	No	No	No		6.36824	1		1	0	1	99	99	1		90	<40		1	6	2		99		1	0	1	Yes	Yes	Yes	No	No	Yes	No	Yes	Yes	No	No		00:03:00
224	011-027	39	11	2	38	5	3	No	Yes	Yes	No	No	No		1.20739	1		1	0	1	99	99	1		90	<40		2	6	2		99		1	2	1	Yes	No	No	No	No	No	No	Yes	No	No	No		00:03:00
225	011-028	37	11	2	43	5	3	No	No	Yes	No	No	No		7.21971	1		1	0	1	99	99	1		90	<40		1	6	2		99		1	0	1	Yes	Yes	Yes	No	No	Yes	No	No	No	No	No		00:03:00
226	011-029	39	11	1	76	1	4	No	Yes	Yes	No	No	No		2.97604	1		1	0	1	99	99	1		90	<40		2	6	2		99		1	0	1	Yes	Yes	Yes	No	No	Yes	No	Yes	No	No	No		00:03:00
227	011-030	37	11	2	31	4	3	No	No	No	No	Yes	No		3.54825	1		1	2	1	99	99	1		90	<40		2	6	2		99		1	0	1	Yes	No	Yes	No	No	No	No	No	No	No	No		00:01:00
228	011-031	37	11	2	44	4	4	No	No	Yes	No	No	No		2.4449	1		1	0	1	99	99	1		90	Other, specify	99	2	6	2		99		1	1	1	Yes	No	Yes	No	No	Yes	No	No	No	No	No		00:02:00
229	011-032	39	11	2	42	5	3	No	No	Yes	No	No	No		4.96646	1		1	0	1	99	99	1		90	<40		2	6	2		99		1	1	1	Yes	No	Yes	No	No	Yes	No	Yes	No	No	No		00:03:00
230	011-033	39	11	2	33	6	3	No	Yes	No	No	No	No		4.3614	1		1	3	1	99	99	1		90	<40		2	6	2		99		1	2	1	Yes	Yes	Yes	No	No	Yes	No	No	No	No	No		00:04:00
231	011-034	37	11	2	34	4	4	No	No	Yes	No	No	No		6.87201	1		1	0	1	99	99	1		90	<40		2	6	2		99		1	0	1	Yes	Yes	Yes	No	No	Yes	No	Yes	No	No	No		00:07:00
232	011-035	39	11	1	52	3	3	No	No	Yes	No	No	No		4.55305	1		1	0	1	99	99	1		90	Other, specify	193	2	6	2		99		1	0	1	Yes	No	Yes	No	No	No	No	No	No	No	No		00:30:00
233	011-036	37	11	2	46	6	5	No	No	Yes	No	No	No		2.09993	1		1	0	1	99	99	1		90	<40		2	6	2		99		1	0	1	Yes	Yes	Yes	No	No	Yes	No	Yes	No	No	No		00:05:00
234	011-037	39	11	2	38	1	4	No	Yes	No	No	No	No		1.80424	1		1	0	1	99	99	1		90	<40		2	6	2		99		1	1	1	Yes	Yes	Yes	No	No	No	No	Yes	No	No	No		00:10:00
235	011-038	37	11	2	44	1	3	No	Yes	No	No	No	No		2.70226	1		1	0	1	99	99	1		90	<40		2	6	2		99		1	0	1	Yes	Yes	Yes	No	No	No	No	Yes	Yes	No	No		00:01:00
236	011-039	37	11	2	45	5	3	No	No	Yes	No	No	No		4.47912	1		1	0	1	99	99	1		90	<40		2	6	2		99		1	0	1	Yes	Yes	Yes	No	No	Yes	No	No	No	No	No		00:05:00
237	011-040	39	11	2	62	2	2	No	Yes	Yes	No	No	No		5.47023	1		1	0	1	99	99	1		90	<40		2	6	2		99		1	0	1	Yes	No	Yes	No	No	Yes	No	Yes	Yes	No	No		00:01:00
238	011-041	37	11	2	46	6	3	No	No	Yes	No	No	No		3.8412	1		1	1	1	99	99	1		90	<40		2	6	2		99		1	0	1	Yes	No	Yes	No	No	Yes	No	No	No	No	No		00:02:00
239	011-042	37	11	2	51	1	3	No	Yes	No	No	No	No		1.39083	1		1	0	1	99	99	1		90	<40		2	6	2		99		1	0	1	Yes	Yes	Yes	No	No	Yes	No	No	No	No	No		00:01:00
240	011-043	37	11	1	39	1	3	Yes	No	No	No	No	No		7.46064	1		1	0	1	99	99	1		90	<40		2									Yes	No	Yes	No	No	Yes	No	No	No	No	No		00:05:00
241	011-044	39	11	2	31	1	5	No	Yes	No	No	No	No		2.7488	1		1	0	1	99	99	1		90	<40		2	6	2		99		1	0	1	Yes	Yes	Yes	No	No	No	No	Yes	No	No	No		00:01:00
242	011-045	37	11	1	38	1	2	No	Yes	No	No	No	No		4.282	1		1	0	1	99	99	1		90	<40		2	6	2		99		1	3	1	Yes	No	Yes	No	Yes	Yes	No	Yes	No	No	No		00:03:00
243	011-046	39	11	2	34	1	3	No	Yes	Yes	No	No	No		12.5613	1		1	0	1	99	99	1		90	<40		2	6	2		99		1	1	1	Yes	Yes	Yes	No	No	Yes	No	No	No	No	No		00:05:00
244	011-047	37	11	2	46	6	3	No	No	Yes	No	No	No		2.14648	1		1	0	1	99	99	1		90	<40		2	6	2		99		1	0	1	Yes	No	Yes	No	No	Yes	No	Yes	No	No	No		00:10:00
245	011-048	37	11	2	50	6	3	No	No	Yes	No	No	No		8.29295	1		1	0	1	99	99	1		90	<40		2	6	2		99		1	0	1	Yes	Yes	Yes	No	No	Yes	No	No	No	No	No		00:05:00
246	011-049	39	11	1	58	1	5	No	Yes	Yes	No	No	No		15.488	1		1	0	1	99	99	1		90	<40		2	6	2		99		1	0	1	Yes	Yes	Yes	No	No	Yes	No	Yes	Yes	No	No		00:05:00
247	011-050	37	11	2	46	2	4	No	Yes	Yes	No	No	No		6.29158	1		1	0	1	99	99	1		90	<40		2	6	2		99		1	0	1	Yes	Yes	Yes	No	No	Yes	No	No	No	No	No		00:03:00
248	011-051	39	11	2	44	6	3	No	Yes	No	No	No	No		5.01574	1		1	1	1	99	99	1		90	<40		2	6	1		88	TDF+3TC+DTG	1	0	1	Yes	Yes	Yes	No	No	Yes	No	No	No	No	No		00:05:00
249	011-052	37	11	2	38	4	1	No	No	Yes	No	No	No		2.16564	88	TDF+3TC+NVP	1	0	1	99	99	1		90	<40		2	6	2		99		1	0	1	Yes	No	Yes	No	No	Yes	No	Yes	No	No	No		00:10:00
250	011-053	37	11	2	34	4	4	No	No	Yes	No	No	No		4.33128	1		1	0	1	99	99	1		90	<40		2	6	2		99		1	3	1	Yes	Yes	Yes	No	No	Yes	No	Yes	No	No	No		00:03:00
251	011-054	39	11	1	50	3	4	Yes	No	No	No	No	No		1.11978	1		1	0	1	99	99	1		90	<40		2	6	2		99		1	0	1	Yes	No	Yes	No	No	No	No	No	No	No	No		00:04:00
252	011-055	37	11	2	49	5	2	No	No	Yes	No	No	No		4.1232	1		1	0	1	99	99	1		90	<40		2	6	2		99		1	0	1	Yes	No	Yes	No	No	No	No	No	No	No	No		00:07:00
253	011-056	37	11	2	60	5	2	No	No	Yes	Yes	No	No		2.28337	1		1	0	1	99	99	1		90	<40		2	6	2		99		1	7	1	Yes	Yes	Yes	No	No	Yes	No	No	No	No	No		00:04:00
254	011-057	37	11	2	33	1	5	No	No	No	No	Yes	No		1.58795	1		1	0	1	99	99	1		90	<40		2	6	2		99		1	1	1	Yes	Yes	Yes	No	No	Yes	No	No	No	No	No		00:05:00
255	011-058	37	11	1	42	1	5	No	Yes	Yes	No	No	No		3.91239	1		1	0	1	99	99	1		90	<40		2	6	2		99		1	0	1	Yes	Yes	Yes	No	No	Yes	No	Yes	Yes	No	No		00:03:00
256	011-059	39	11	1	38	1	4	No	Yes	Yes	No	No	No		4.47365	1		1	0	1	99	99	1		90	<40		2	6	2		99		1	0	1	Yes	Yes	Yes	No	No	Yes	No	No	No	No	No		00:03:00
257	011-060	39	11	2	38	5	3	No	Yes	No	No	No	No		5.35797	1		1	3	1	99	99	1		90	<40		2	6	2		99		1	1	1	Yes	No	Yes	No	No	No	No	Yes	No	No	No		00:01:00
258	011-061	39	11	2	63	6	3	No	No	Yes	No	No	Yes	Son beau frère (Semeki naye pe a yebi lisolo yango)	11.0007	1		1	0	1	99	99	1		90	<40		2	6	2		99		1	0	1	Yes	Yes	Yes	No	No	Yes	No	No	No	No	No		00:05:00
259	011-062	37	11	2	46	1	1	Yes	No	No	No	No	No		2.00684	1		1	0	1	99	99	1		90	Other, specify	45	2	6	2		99		1	0	1	Yes	No	Yes	No	No	Yes	No	Yes	Yes	No	No		00:05:00
260	011-063	37	11	1	53	1	3	No	Yes	No	No	No	No		9.08145	1		1	1	1	99	99	1		100	<40		2									Yes	Yes	No	No	No	Yes	No	No	No	No	No		00:05:00
261	011-064	39	11	2	48	1	1	No	Yes	Yes	No	No	No		6.0178	1		1	1	1	99	99	1		90	<40		2	6	1		88	TDF+3TC+DTG	1	0	1	Yes	Yes	No	No	No	Yes	No	No	No	No	No		00:09:00
262	011-065	37	11	1	43	1	4	No	Yes	No	No	Yes	No		3.08008	1		1	0	1	99	99	1		94	<40		2	6	2		99		1	0	1	Yes	Yes	Yes	No	No	Yes	No	No	No	No	No		00:02:00
263	011-066	37	11	2	32	1	3	No	Yes	Yes	No	No	No		2.08624	1		1	0	1	99	99	1		94	<40		2	6	2		99		1	0	1	Yes	No	Yes	No	No	Yes	No	No	No	No	No		00:03:00
264	011-067	39	11	1	46	1	4	No	Yes	No	No	No	No		2.00137	1		1	2	1	99	99	1		90	<40		2									Yes	Yes	Yes	Yes	No	Yes	No	Yes	No	No	No		00:03:00
265	011-068	37	11	2	41	6	3	No	No	Yes	No	No	No		1.49487	1		1	0	1	99	99	1		95	<40		2	6	2		99		1	0	1	Yes	No	Yes	No	No	No	No	No	No	No	No		00:30:00
266	011-069	39	11	2	32	5	5	No	No	Yes	No	No	No		10.2861	1		1	1	1	99	99	1		104	<40		2	6	2		99		1	0	1	Yes	Yes	Yes	No	No	Yes	No	No	No	No	No		00:02:00
267	011-070	37	11	1	51	4	4	No	No	Yes	No	No	No		3.38946	1		1	0	1	99	99	1		90	<40		2	6	2		99		1	0	1	Yes	Yes	Yes	No	No	Yes	No	Yes	No	No	No		00:10:00
268	011-071	37	11	2	37	2	3	Yes	No	No	No	No	No		3.66598	1		1	0	1	99	99	1		90	<40		2	6	2		99		1	1	1	Yes	No	Yes	No	No	Yes	No	Yes	No	No	No		00:01:00
269	011-072	39	11	2	43	5	3	No	No	Yes	No	No	No		2.30801	1		1	1	1	99	99	1		96	<40		2	6	2		99		1	0	1	Yes	Yes	Yes	No	No	Yes	No	Yes	No	No	No		00:01:00
270	011-073	37	11	1	48	1	5	Yes	No	No	No	No	No		1.68652	1		1	0	1	99	99	1		90	<40		2	6	1		88	TDF+3TC+DTG	1	0	1	Yes	No	Yes	No	No	No	No	No	No	No	No		00:01:00
271	011-075	37	11	2	64	6	5	No	No	Yes	No	No	No		8.45448	1		1	0	1	99	99	1		90	<40		1	6	2		99		1	1	1	Yes	No	Yes	No	No	Yes	No	Yes	No	No	No		00:05:00
272	011-074	39	11	1	43	1	3	No	Yes	No	No	No	No		3.70431	1		1	0	1	99	99	1		96	<40		2	6	2		99		1	0	1	Yes	Yes	Yes	No	No	Yes	No	No	No	No	No		00:03:00
273	011-076	39	11	2	64	2	1	No	No	Yes	No	No	No		13.2786	1		1	0	1	99	99	1		95	<40		2	6	2		99		1	0	1	Yes	Yes	Yes	No	No	Yes	No	No	No	No	No		00:02:00
274	011-077	37	11	2	60	6	3	No	No	Yes	No	No	No		7.55373	1		1	0	1	99	99	1		94	<40		2	6	2		99		1	0	1	Yes	Yes	Yes	No	No	Yes	No	No	No	No	No		00:09:00
275	011-078	39	11	1	32	4	3	No	No	Yes	No	No	No		5.36893	1		1	2	1	99	99	1		90	<40		2	6	2		99		1	7	1	Yes	Yes	Yes	No	No	Yes	No	No	No	No	No		00:01:00
276	011-079	39	11	2	48	1	3	No	No	Yes	No	No	No		7.76454	1		1	0	1	99	99	1		95	<40		2	6	2		99		1	0	1	Yes	No	Yes	No	No	Yes	No	No	No	No	No		00:05:00
277	011-080	37	11	1	36	4	3	No	No	Yes	No	No	No		4.01369	1		1	0	1	99	99	1		90	<40		2	6	2		99		1	0	1	Yes	No	Yes	No	No	No	No	No	No	No	No		00:02:00
278	011-081	39	11	2	58	5	1	No	No	Yes	No	No	No		5.50856	1		1	0	1	99	99	1		90	<40		2	6	2		99		1	0	1	Yes	No	Yes	No	No	No	No	No	No	No	No		00:01:00
279	027-026	32	27	2	29	3	3	No	Yes	No	No	No	No		3.01711	1		1	7	1	1	1	1		90	<40		2	6	2		99		1	0	1	No	No	No	No	No	No	No	No	Yes	Yes	No		00:35:00
280	027-032	32	27	2	46	5	2	No	Yes	No	No	No	No		1.47023	1		1	4	1	1	1	1		90	<40		2	6	2		99		1	0	1	No	No	No	No	No	No	No	No	No	No	No
298	010-226	40	10	1	51	6	5	Yes	No	No	No	No	No		1.0924	1		1	0	1	99	99	1		90	<40		2									No	No	No	No	No	No	No	No	No	No	No
282	027-048	32	27	1	46	3	5	No	Yes	No	No	No	No		119.272	1		1	0	1	1	1	88	2 months	60	<40		2	6	2		99		1	7	1	No	No	No	No	No	No	No	No	No	No	Yes	Study specific visit	00:00:00
283	027-049	32	27	1	35	4	3	Yes	No	No	No	No	No		1.50856	1		1	0	1	1	1	88	2 months	60	<40		2	6	2		99		1	0	1	No	No	No	No	No	No	No	No	No	No	No
284	027-050	32	27	1	36	3	4	No	Yes	No	No	No	No		119.274	1		1	0	1	1	1	88	2 months	60	<40		2	6	2		99		1	2	1	No	No	No	No	No	No	No	No	No	No	No
308	010-237	40	10	2	41	5	4	No	Yes	No	No	No	No		1.76318	1		1	2	1	99	99	1		90	<40		2									No	No	No	No	No	No	No	No	No	No	No
286	027-052	32	27	2	44	1	3	No	Yes	Yes	No	No	No		7.46612	1		1	2	1	1	1	1		90	<40		2	6	2		99		1	1	1	No	No	No	No	No	No	No	No	No	No	No
287	010-215	40	10	2	70	6	6	No	No	Yes	No	No	No		13.473	2		2	0	1	99	99	1		90	<40		2									Yes	No	No	No	No	Yes	No	No	No	No	No		00:05:00
288	010-216	39	10	2	58	5	3	No	No	Yes	No	No	No		6.65024	1		1	0	1	99	99	1		90	<40		2									Yes	No	Yes	No	No	Yes	No	No	No	No	No		00:30:00
289	010-217	39	10	2	60	3	3	No	Yes	Yes	No	No	No		11.499	1		1	0	1	99	99	1		90	<40		2	6	1		88	TDF+3TC+DTG	1	0	1	Yes	Yes	Yes	No	No	Yes	No	No	No	No	No		00:15:00
290	010-218	40	10	2	55	5	3	No	No	Yes	No	No	No		6.7488	1		1	0	1	99	99	1		90	<40		2	6	2		99		1	0	1	Yes	Yes	Yes	No	No	Yes	No	No	No	No	No		00:30:00
291	010-219	39	10	2	55	5	3	No	No	Yes	No	No	No		11.603	1		1	0	1	99	99	1		90	<40		2	6	1		88	TDF+3TC+DTG	1	0	1	Yes	No	No	No	No	Yes	No	No	No	No	No		00:02:00
309	010-238	40	10	2	67	6	3	No	No	Yes	No	No	No		11.6468	1		1	0	1	99	99	1		90	<40		2									No	No	No	No	No	No	No	No	No	No	No
293	010-221	39	10	2	47	5	3	Yes	No	No	No	No	No		8.79124	1		1	0	1	99	99	1		90	<40		2	6	1		88	TDF+3TC+DTG	1	0	1	Yes	No	Yes	No	No	No	No	No	No	No	No		00:20:00
294	010-222	39	10	1	23	4	4	Yes	No	No	No	No	No		1.32786	1		1	0	1	99	99	1		90	<40		2	6	1		88	TDF+3TC+DTG	1	0	1	Yes	Yes	Yes	No	No	No	No	No	No	No	No		01:15:00
295	010-223	39	10	1	49	5	5	Yes	No	No	No	No	No		13.9877	1		1	0	1	99	99	1		90	<40		2	6	2		99		1	0	1	Yes	Yes	Yes	No	No	No	No	No	No	No	No		00:30:00
296	010-224	39	10	2	47	5	1	No	No	Yes	No	No	No		3.07734	1		1	0	1	99	99	1		90	<40		2	6	2		99		1	0	99	Yes	No	Yes	No	No	Yes	No	No	No	No	No		00:05:00
297	010-225	40	10	2	50	6	3	Yes	No	No	No	No	No		4.55031	1		1	0	1	99	99	1		90	<40		2	6	1		88	TDF+3TC+DTG	1	0	1	Yes	No	Yes	No	No	Yes	No	No	No	No	No		00:06:00
338	010-267	40	10	1	49	1	2	No	Yes	Yes	No	No	No		6.91581	1		1	1	1	99	99	1		90	<40		2	6	1		88	TDF+3TC+DTG	1	0	1	No	No	No	No	No	No	No	No	No	No	No
299	010-227	40	10	2	52	5	3	Yes	No	No	No	No	No		5.97399	1		1	1	1	99	99	1		90	<40		2	6	1		88	TDF+3TC+DTG	1	0	1	Yes	No	No	No	No	No	No	No	No	No	No		00:30:00
300	010-228	40	10	1	47	5	4	No	No	Yes	No	No	No		12.0657	1		1	0	1	99	99	1		90	<40		2	6	2		99		1	0	1	Yes	No	No	No	No	No	No	Yes	No	No	No		00:15:00
301	010-229	40	10	2	57	5	4	Yes	No	No	No	No	No		11.707	1		1	2	1	99	99	1		90	<40		2	6	1		88	TDF+3TC+DTG	1	0	1	Yes	Yes	Yes	No	No	No	No	No	No	No	No		00:30:00
302	010-230	40	10	2	26	1	3	No	Yes	Yes	No	No	No		1.93566	1		1	7	1	99	99	1		120	Other, specify	78	2	6	2		99		1	1	99	No	No	No	No	No	No	No	No	No	No	Yes	Study specific visit	00:00:00
303	010-231	40	10	2	57	6	6	No	No	Yes	No	No	No		5.65092	1		1	1	1	99	99	1		90	<40		2	6	2		99		1	0	1	Yes	Yes	No	No	No	No	No	No	No	No	No		00:03:00
304	010-233	40	10	2	20	4	4	No	No	Yes	No	No	Yes	UN FRERE DE L'EGLISE	3.0527	1		1	0	1	99	99	1		90	<40		2	6	2		99		1	0	1	Yes	No	No	No	No	No	No	No	No	No	No		00:30:00
305	010-234	40	10	2	56	1	2	No	Yes	Yes	No	No	No		6.49966	1		1	1	1	99	99	1		90	<40		1	6	2		99		1	0	1	No	No	No	No	No	No	No	No	No	No	Yes	Study specific visit	00:00:00
306	010-235	40	10	2	48	6	3	Yes	No	No	No	No	No		6.23409	1		1	3	1	99	99	1		90	<40		2	6	1		88	TDF+3TC+DTG	1	0	1	Yes	No	No	No	No	No	No	No	No	No	No		00:09:00
307	010-236	40	10	2	55	6	1	No	No	Yes	No	No	No		8.11225	1		1	0	1	99	99	1		60	<40		2	6	1		88	TDF+3TC+DTG	1	0	1	Yes	No	No	No	No	Yes	No	No	No	No	No		00:30:00
361	010-290	38	10	1	45	1	4	Yes	No	No	No	No	No		4.12594	1		1	1	1	99	99	1		90	<40		2									No	No	No	No	No	No	No	No	No	No	No
214	011-015	39	11	2	46	2	3	No	Yes	Yes	No	No	No		5.74401	1		1	2	1	99	99	1		90	<40		2	6	2		99		1	3	1	No	No	No	No	No	No	No	No	No	No	No
310	010-239	40	10	2	57	5	3	No	No	Yes	No	No	No		10.3053	1		1	3	1	99	99	1		90	<40		2	6	2		99		1	2	1	Yes	Yes	No	No	No	Yes	No	No	No	No	No		00:10:00
311	010-240	40	10	2	55	1	3	No	Yes	No	No	No	No		2.31348	1		1	0	1	99	99	1		90	<40		2	6	2		99		1	0	1	Yes	No	Yes	No	No	No	No	No	No	No	No		00:20:00
312	010-241	40	10	2	68	6	4	No	No	Yes	No	No	No		11.332	2		2	0	1	99	99	1		90	<40		2	6	1		88	TDF+3TC+DTG	1	0	1	Yes	No	No	No	No	No	No	No	No	No	No		00:20:00
313	010-242	40	10	2	39	1	1	No	Yes	No	No	No	No		11.4853	1		1	0	1	99	99	1		90	<40		2	6	1		88	TDF+3TC+DTG	1	0	1	Yes	No	No	No	No	Yes	No	No	No	No	No		00:30:00
314	010-243	40	10	2	33	6	5	No	No	Yes	No	No	Yes	PASTEUR	1.72758	1		1	0	1	99	99	1		90	<40		2									Yes	Yes	No	No	No	No	No	No	No	No	No		00:05:00
315	010-244	40	10	2	31	4	4	Yes	No	No	No	No	No		4.65708	1		1	0	1	99	99	1		90	<40		2	6	2		99		1	0	1	Yes	Yes	Yes	No	No	Yes	No	Yes	No	No	No		00:05:00
316	010-245	40	10	1	51	3	4	No	No	Yes	No	No	No		11.1403	1		1	0	1	99	99	1		90	<40		2	6	2		99		1	0	1	Yes	Yes	Yes	No	No	No	No	No	No	No	No		00:10:00
317	010-246	40	10	2	50	3	1	No	Yes	No	No	No	No		7.52635	1		1	0	1	99	99	1		90	<40		2	6	1		88	TDF+3TC+DTG	1	0	1	Yes	Yes	Yes	No	No	Yes	No	Yes	No	No	No		00:10:00
318	010-247	40	10	2	38	5	3	No	No	Yes	No	No	No		1.06229	1		1	0	1	99	99	1		90	<40		2	6	1		88	TDF+3TC+DTG	1	0	1	Yes	No	No	No	No	No	No	No	No	No	No		00:20:00
319	010-248	40	10	2	36	3	1	No	Yes	No	No	No	No		4.51745	1		1	0	1	99	99	1		90	<40		2	6	1		88	TDF+3TC+DTG	1	0	1	Yes	No	No	No	No	Yes	No	No	No	No	No		00:30:00
320	010-249	40	10	2	55	6	1	No	No	Yes	No	No	No		2.92402	1		1	0	1	99	99	1		90	<40		2	6	2		99		1	0	1	No	No	No	No	No	No	No	No	No	No	Yes	Study specific visit	00:00:00
321	010-250	40	10	2	47	1	4	No	Yes	No	No	No	No		2.67214	1		1	0	1	99	99	1		90	<40		2									Yes	Yes	No	No	No	Yes	No	No	No	No	No		00:28:00
322	010-251	40	10	1	69	1	3	No	Yes	Yes	No	No	No		7.06366	1		1	0	1	99	99	1		90	<40		2	6	2		99		1	0	1	Yes	No	Yes	No	No	No	No	Yes	No	No	No		00:40:00
323	010-252	40	10	1	40	4	3	No	No	Yes	No	No	No		3.67967	1		1	0	1	99	99	1		90	<40		2	6	2		99		1	1	1	Yes	Yes	Yes	No	No	Yes	No	Yes	No	No	No		00:10:00
324	010-253	40	10	1	64	1	5	No	Yes	Yes	No	No	Yes	UNE SOEUR DE L'EGLISE	3.4935	1		1	0	1	99	99	1		90	<40		2	6	2		99		1	0	1	Yes	Yes	No	No	No	No	No	No	No	No	No		00:30:00
325	010-254	40	10	2	52	6	1	No	No	Yes	No	No	No		14.0233	1		1	1	1	99	99	1		90	<40		2	6	2		99		1	0	1	Yes	No	Yes	No	No	No	No	Yes	No	No	No		00:06:00
326	010-255	40	10	1	53	1	4	No	Yes	Yes	No	No	No		8.17796	1		1	0	1	99	99	1		90	<40		2	6	2		99		1	0	1	Yes	Yes	No	No	No	Yes	No	No	No	No	No		00:10:00
327	010-256	40	10	2	35	1	3	No	Yes	Yes	No	No	No		4.89802	1		1	2	1	99	99	1		90	<40		2	6	2		99		1	1	1	Yes	Yes	Yes	No	No	No	No	No	No	No	No		00:25:00
328	010-257	40	10	2	48	1	4	No	Yes	No	No	No	No		13.848	1		1	0	1	99	99	1		90	<40		2	6	2		99		1	0	1	Yes	Yes	Yes	No	No	No	No	Yes	No	No	No		00:30:00
329	010-258	38	10	2	45	3	1	No	No	Yes	No	No	No		11.3155	1		1	0	1	99	99	1		90	<40		2	6	2		99		1	0	1	Yes	No	No	No	Yes	No	No	No	No	No	No		00:20:00
330	010-259	40	10	2	55	5	3	No	No	Yes	No	No	No		5.90828	1		1	1	1	99	99	1		90	<40		2	6	2		99		1	0	1	Yes	Yes	Yes	No	No	No	No	Yes	No	No	No		00:30:00
331	010-260	40	10	2	49	3	3	No	No	No	No	Yes	No		13.3169	1		1	0	1	99	99	1		90	<40		2	6	2		99		1	0	1	Yes	Yes	Yes	No	No	No	No	No	No	No	No		00:05:00
332	010-261	38	10	2	50	6	2	Yes	No	No	No	No	No		2.39014	1		1	1	1	99	99	1		90	<40		2									Yes	No	Yes	No	No	No	No	Yes	No	No	No		00:15:00
333	010-262	38	10	1	27	4	5	No	No	Yes	No	No	No		6.91855	1		1	0	1	99	99	1		90	<40		2	6	2		99		1	0	1	Yes	Yes	Yes	No	No	Yes	No	Yes	No	No	No		00:10:00
334	010-263	38	10	2	50	5	2	No	No	Yes	No	No	No		2.90212	1		1	0	1	99	99	1		90	<40		2	6	2		99		1	1	1	Yes	No	Yes	No	No	No	No	No	No	No	No		00:20:00
335	010-264	40	10	2	47	5	3	No	Yes	Yes	No	No	No		8.68172	1		1	2	1	99	99	1		90	<40		2	6	2		99		1	0	1	Yes	Yes	No	No	No	Yes	No	No	No	No	No		00:05:00
336	010-265	38	10	2	44	1	5	No	Yes	No	No	No	No		13.5058	1		1	0	1	99	99	1		90	<40		2									Yes	No	Yes	No	No	Yes	No	No	No	No	No		00:10:00
337	010-266	40	10	2	43	4	3	Yes	No	No	No	No	No		7.47433	2		2	1	1	99	99	1		90	<40		2	6	2		99		1	2	1	Yes	No	No	No	No	No	No	No	No	No	No		00:15:00
827	011-025	37	11	2	38	4	4	No	No	Yes	No	No	No		10.2943	1		1	0	1	99	99	1		90	Other, specify	436	1									No	No	No	No	No	No	No	No	No	No	No
339	010-268	40	10	2	57	6	3	No	Yes	Yes	No	No	No		11.9179	1		1	0	1	99	99	1		90	<40		2	6	2		99		1	0	1	Yes	Yes	Yes	No	No	Yes	No	Yes	No	No	No		00:05:00
340	010-269	40	10	2	56	1	5	No	Yes	Yes	No	No	No		6.41752	1		1	1	1	99	99	1		90	<40		2	6	2		99		1	1	1	Yes	Yes	Yes	No	No	No	No	No	No	No	No		00:05:00
341	010-270	40	10	2	55	6	3	No	No	Yes	No	No	No		5.66461	1		1	0	1	99	99	1		90	<40		2									Yes	No	Yes	No	No	No	No	Yes	No	No	No		00:10:00
342	010-271	38	10	1	46	6	1	Yes	No	No	No	No	No		1.14168	1		1	0	1	99	99	1		90	<40		2	6	2		99		1	0	1	Yes	Yes	Yes	No	No	Yes	No	No	No	No	No		00:20:00
343	010-272	40	10	1	54	6	4	No	No	Yes	No	No	No		3.80287	1		1	0	1	99	99	1		90	<40		2	6	2		99		1	0	1	Yes	Yes	Yes	No	No	No	No	Yes	No	No	No		00:30:00
344	010-273	38	10	2	36	1	3	No	Yes	Yes	No	No	No		7.29911	1		1	0	1	99	99	1		90	<40		2	6	2		99		1	0	1	No	No	No	No	No	No	No	No	No	No	Yes	Study specific visit	00:00:00
345	010-274	38	10	2	62	1	4	No	Yes	No	No	No	No		3.00068	1		1	0	1	99	99	1		90	<40		2	6	2		99		1	0	1	Yes	No	Yes	No	No	No	No	No	No	No	No		00:05:00
346	010-275	38	10	1	45	1	3	No	Yes	No	No	No	No		1.18001	1		1	0	1	99	99	1		90	<40		2	6	2		99		1	0	1	Yes	Yes	No	No	No	No	No	No	No	No	No		00:08:00
347	010-276	38	10	2	44	4	5	No	No	Yes	No	No	No		6.49418	1		1	2	1	99	99	1		90	<40		2	6	2		99		1	2	1	Yes	Yes	Yes	No	No	Yes	No	No	No	No	No		00:20:00
348	010-277	40	10	2	39	6	3	No	No	Yes	No	No	No		2.04791	1		1	1	1	99	99	1		90	<40		2									Yes	No	No	No	No	Yes	No	No	No	No	No		00:30:00
349	010-278	38	10	2	53	1	1	No	Yes	Yes	No	No	No		10.7296	1		1	0	1	99	99	1		90	<40		2	6	2		99		1	0	1	Yes	Yes	No	No	No	No	No	No	No	No	No		00:10:00
350	010-279	38	10	1	52	1	4	No	Yes	No	No	No	No		5.39083	1		1	0	1	99	99	1		90	<40		2									Yes	Yes	No	No	No	Yes	No	No	No	No	No		00:20:00
351	010-280	38	10	1	48	3	3	No	Yes	Yes	No	No	No		3.75907	1		1	0	1	99	99	1		90	<40		2	6	2		99		1	2	1	Yes	No	No	No	No	No	No	No	No	No	No		00:05:00
352	010-281	40	10	2	22	4	3	Yes	No	No	No	No	No		2.2204	1		1	0	1	99	99	1		90	Other, specify	114	2									Yes	Yes	No	No	No	Yes	No	No	No	No	No		00:19:00
353	010-282	38	10	2	51	6	3	Yes	No	No	No	No	No		3.70431	1		1	1	1	99	99	1		90	<40		2	6	2		99		1	0	1	Yes	Yes	Yes	No	No	Yes	No	No	No	No	No		00:20:00
354	010-283	38	10	2	34	4	3	No	No	Yes	No	No	No		9.11157	1		1	0	1	99	99	1		90	<40		2									Yes	Yes	No	No	No	No	No	No	No	No	No		00:10:00
355	010-284	40	10	2	56	6	6	No	No	Yes	No	No	No		4.69541	1		1	0	1	99	99	1		90	<40		2									Yes	Yes	Yes	No	No	Yes	No	Yes	No	No	No		00:40:00
356	010-285	38	10	2	52	6	3	No	Yes	No	No	No	No		12.0575	1		1	0	1	99	99	1		90	<40		2	6	2		99		1	0	1	Yes	Yes	Yes	No	No	No	No	No	No	No	No		00:05:00
357	010-286	38	10	1	54	3	4	No	Yes	No	No	No	No		2.01232	1		1	0	1	99	99	1		90	<40		2	6	2		99		1	0	1	Yes	Yes	No	No	No	Yes	No	No	No	No	No		00:25:00
358	010-287	40	10	2	51	6	3	No	No	Yes	No	No	No		12.6461	1		1	0	1	99	99	1		90	<40		2									No	No	No	No	No	No	No	No	No	No	No
359	010-288	38	10	2	60	6	1	No	No	No	Yes	No	No		6.93771	1		1	0	1	99	99	1		90	<40		2	6	2		99		1	0	1	Yes	Yes	No	No	No	Yes	No	No	No	No	No		00:05:00
360	010-289	38	10	2	50	4	5	No	No	Yes	No	No	No		6.37645	1		1	1	1	99	99	1		90	<40		2									Yes	No	Yes	No	No	No	No	Yes	No	No	No		00:20:00
631	011-097	37	11	1	47	1	1	Yes	No	No	No	No	No		1.55784	1		1	5	1	99	99	1		90	<40		2	6	2		99		1	0	1	No	No	No	No	No	No	No	No	No	No	No
362	010-291	38	10	2	50	6	1	No	No	Yes	No	No	No		7.57563	1		1	0	1	99	99	1		90	<40		2									Yes	No	Yes	No	No	Yes	No	No	No	No	No		00:10:00
363	010-292	38	10	2	40	5	3	No	No	Yes	No	No	No		8.58316	1		1	1	1	99	99	1		90	<40		2	6	2		99		1	1	1	Yes	No	Yes	Yes	No	No	No	No	No	No	No		00:15:00
364	010-185	39	10	2	44	5	4	Yes	No	No	No	No	No		4.05202	1		1	0	1	99	99	1		90	<40		2	6	1		88	TDF+3TC+DTG	1	0	1	Yes	Yes	Yes	No	No	Yes	No	No	No	Yes	No		00:05:00
365	010-182	40	10	2	72	6	6	No	No	Yes	No	No	No		9.07871	1		1	1	1	99	99	1		90	Other, specify	100	2									Yes	No	Yes	No	No	Yes	No	No	No	No	No		00:05:00
366	010-172	40	10	1	61	1	5	No	Yes	Yes	No	No	No		7.22245	1		1	0	1	99	99	1		90	<40		2	6	2		99		1	0	1	Yes	No	Yes	No	No	No	No	No	No	No	No		00:20:00
367	010-191	40	10	2	52	6	3	No	No	Yes	No	No	No		5.24025	1		1	1	1	99	99	1		90	<40		2	6	1		88	TDF+3TC+DTG	1	0	1	Yes	Yes	Yes	No	No	No	No	No	No	No	No		00:03:00
368	010-232	40	10	2	46	6	4	No	No	Yes	No	No	No		9.70842	1		1	0	1	99	99	1		90	<40		2	6	2		99		1	0	1	Yes	Yes	No	No	No	No	No	No	No	No	No		00:05:00
369	011-011	39	11	2	40	1	3	No	Yes	Yes	No	No	No		3.36756	1		1	0	1	99	99	1		90	<40		2	6	2		99		1	0	1	Yes	Yes	Yes	No	No	Yes	No	No	No	No	No		00:01:00
370	011-106	37	11	2	34	1	4	No	No	Yes	No	No	No		4.38056	1		1	1	1	99	99	1		90	<40		2	6	1		88	TDF+3TC+DTG	1	0	1	Yes	Yes	Yes	No	No	Yes	No	No	No	No	No		00:01:00
371	011-107	37	11	2	41	6	3	Yes	No	No	No	No	No		2.30527	1		1	0	1	99	99	1		90	<40		2	6	2		99		1	0	1	Yes	No	No	No	No	No	No	Yes	No	No	No		00:01:00
372	011-108	37	11	1	42	1	5	Yes	No	No	No	No	No		3.4141	1		1	1	1	99	99	1		90	<40		2	6	2		99		1	0	1	Yes	No	Yes	No	No	Yes	No	Yes	No	No	No		00:01:00
373	011-109	37	11	2	49	5	3	No	No	Yes	No	No	No		4.25736	1		1	0	1	99	99	1		90	<40		2	6	1		88	TDF+3TC+DTG	1	0	1	Yes	Yes	Yes	No	No	Yes	No	No	No	No	No		00:02:00
374	011-110	37	11	2	33	4	4	Yes	No	No	No	No	No		1.81793	1		1	0	1	99	99	1		90	<40		2	6	1		88	TDF+3TC+DTG	1	0	1	Yes	Yes	Yes	No	No	Yes	No	Yes	No	No	No		00:10:00
422	011-089	39	11	2	44	2	4	No	Yes	No	No	No	No		7.71253	1		1	0	1	99	99	1		90	<40		2	6	2		99		1	0	99	No	No	No	No	No	No	No	No	No	No	Yes	Study specific visit	00:00:00
376	011-112	37	11	2	48	6	3	No	No	Yes	No	No	No		19.7372	1		1	2	1	99	99	1		90	<40		2	6	1		88	TDF+3TC+DTG	1	1	1	No	No	No	No	No	No	No	No	No	No	No
377	011-113	37	11	1	71	1	5	No	Yes	No	No	No	No		1.12252	1		1	0	1	99	99	1		90	<40		2	6	2		99		1	0	1	Yes	Yes	Yes	No	No	No	No	Yes	No	No	No		00:05:00
378	011-114	37	11	2	45	1	4	No	Yes	No	No	No	No		2.75702	1		1	0	1	99	99	1		90	<40		2	6	2		99		1	2	1	No	No	No	No	No	No	No	No	No	No	Yes	Study specific visit	00:00:00
379	011-115	37	11	2	68	6	1	No	No	Yes	No	No	No		10.6694	1		1	0	1	99	99	1		90	<40		2									Yes	Yes	Yes	No	No	No	No	No	No	No	No		00:01:00
380	011-116	37	11	1	52	1	4	No	Yes	No	No	No	No		3.28542	1		1	0	1	99	99	1		90	<40		2	6	1		88	TDF+3TC+DTG	1	0	1	Yes	Yes	Yes	No	No	Yes	No	Yes	No	No	No		00:02:00
381	011-117	37	11	2	41	1	4	No	Yes	No	No	No	No		3.87132	1		1	1	1	99	99	1		90	<40		2	6	1		88	TDF+3TC+DTG	1	0	1	Yes	No	Yes	No	No	Yes	No	No	No	No	No		00:03:00
382	011-118	37	11	1	43	1	3	No	Yes	No	No	No	No		1.00205	1		1	0	1	99	99	1		90	<40		2	6	2		99		1	0	1	Yes	Yes	Yes	No	No	Yes	No	Yes	No	No	No		00:03:00
383	011-119	37	11	1	55	1	5	No	Yes	Yes	No	No	No		2.78439	1		1	0	1	99	99	1		90	<40		2									Yes	Yes	Yes	No	No	Yes	No	Yes	No	No	No		00:10:00
384	011-120	37	11	2	52	5	3	No	No	Yes	No	No	No		3.20329	1		1	1	1	99	99	1		90	<40		2	6	2		99		1	0	1	Yes	Yes	Yes	No	No	Yes	No	Yes	Yes	No	No		00:02:00
375	011-111	37	11	2	58	6	3	No	No	Yes	No	No	No		19.091	1		1	0	1	99	99	1		90	<40		2	6	2		99		1	0	1	Yes	Yes	Yes	No	No	Yes	No	Yes	No	No	No		00:03:00
386	011-122	37	11	2	38	2	5	No	Yes	No	No	No	No		6.87748	1		1	3	1	99	99	1		90	<40		2									No	No	No	No	No	No	No	No	No	No	No
387	011-123	37	11	1	60	1	4	No	Yes	Yes	No	No	No		9.88638	1		1	0	1	99	99	1		90	<40		2	6	2		99		1	0	1	No	No	No	No	No	No	No	No	No	No	No
388	011-124	37	11	2	55	6	6	No	No	Yes	No	No	No		4.06297	1		1	0	1	99	99	1		90	<40		2	6	1		88	TDF+3TC+DTG	1	0	1	Yes	Yes	Yes	No	No	Yes	No	Yes	No	No	No		00:02:00
389	011-125	37	11	1	48	1	4	No	Yes	No	No	No	No		2.82546	1		1	0	1	99	99	1		90	Other, specify	55	2	6	1		88	TDF+3TC+DTG	1	1	1	Yes	Yes	Yes	No	No	Yes	No	No	No	No	No		00:02:00
385	011-121	37	11	2	40	1	3	No	Yes	No	No	No	No		2.60096	1		1	0	1	99	99	1		90	<40		2	6	2		99		1	0	1	Yes	Yes	Yes	No	No	Yes	No	No	No	No	No		00:05:00
390	011-126	37	11	2	51	5	4	No	Yes	Yes	No	No	No		1.54141	1		1	1	1	99	99	1		90	Other, specify	479	2	6	2		99		1	0	1	Yes	Yes	No	No	No	Yes	No	Yes	No	No	No		00:05:00
392	011-128	37	11	2	38	1	4	Yes	No	No	No	No	No		2.63655	1		1	0	1	99	99	1		90	<40		1	6	2		99		1	0	1	Yes	Yes	Yes	No	No	No	No	Yes	No	No	No		00:20:00
393	011-129	37	11	2	36	1	3	No	No	Yes	No	No	No		2.39014	1		1	7	1	99	99	1		90	<40		2									No	No	No	No	No	No	No	No	No	No	No
394	011-130	37	11	2	35	5	4	No	No	Yes	No	No	No		7.36482	88	TDF+3TC+NVP	2	0	1	99	99	1		90	<40		2	6	2		99		1	0	1	Yes	Yes	Yes	No	No	Yes	No	No	No	No	No		00:10:00
395	011-131	37	11	1	57	1	5	No	Yes	No	No	No	Yes	SON PASTEUR	2.31896	1		1	2	1	99	99	1		90	<40		2	6	2		99		1	0	1	Yes	No	Yes	No	No	No	No	Yes	No	No	No		00:01:00
391	011-127	37	11	2	38	6	3	Yes	No	No	No	No	No		1.08966	1		1	0	1	99	99	1		90	<40		2	6	2		99		1	0	1	Yes	Yes	Yes	No	No	Yes	No	No	No	No	No		00:02:00
396	011-132	37	11	1	44	1	5	No	Yes	No	No	No	No		2.89391	1		1	0	1	99	99	1		90	<40		2	6	2		99		1	0	1	Yes	Yes	Yes	No	No	Yes	No	Yes	No	No	No		00:02:00
398	011-134	37	11	2	33	3	4	No	Yes	No	No	No	Yes	SON PASTEUR	4.77755	1		1	2	1	99	99	1		90	<40		2	6	2		99		1	3	1	Yes	Yes	Yes	Yes	No	No	No	No	No	No	No		00:20:00
399	011-135	37	11	2	35	1	5	No	Yes	Yes	No	No	No		6.57632	1		1	0	1	99	99	1		90	<40		2	6	2		99		1	0	99	No	No	No	No	No	No	No	No	No	No	No
400	011-136	37	11	2	60	6	6	No	No	Yes	No	No	No		7.6386	1		1	0	1	99	99	1		120	<40		2	6	2		99		1	0	1	Yes	Yes	Yes	No	No	Yes	No	Yes	No	No	No		00:02:00
401	011-137	37	11	2	50	6	1	No	No	Yes	No	No	No		3.75359	1		1	0	1	99	99	1		90	<40		2	6	2		99		1	0	1	Yes	Yes	Yes	No	No	Yes	No	No	No	No	No		00:05:00
402	011-138	37	11	2	29	5	4	No	No	Yes	No	No	No		1.69199	1		1	0	1	99	99	1		90	<40		2	6	2		99		1	2	1	Yes	Yes	Yes	No	No	Yes	No	No	No	No	No		00:03:00
403	011-139	37	11	2	50	6	4	No	No	Yes	No	No	No		2.00684	1		1	1	1	99	99	1		90	<40		2	6	1		88	TDF+3TC+DTG	1	0	1	Yes	Yes	Yes	No	No	Yes	No	Yes	No	No	No		00:03:00
404	011-140	37	11	2	47	5	1	No	No	Yes	No	No	No		2.84736	1		1	2	1	99	99	1		90	<40		2	6	2		99		1	2	1	Yes	Yes	Yes	No	No	Yes	No	Yes	No	No	No		00:09:00
405	011-141	37	11	1	49	1	5	No	Yes	No	No	No	No		4.4052	1		1	0	1	99	99	1		90	<40		2	6	2		99		1	0	1	Yes	Yes	Yes	No	No	No	No	Yes	No	No	No		00:03:00
406	011-142	37	11	2	42	5	3	Yes	No	No	No	No	No		3.77002	1		1	0	1	99	99	1		90	<40		2	6	2		99		1	0	1	Yes	Yes	Yes	No	No	Yes	No	Yes	No	No	No		00:03:00
407	011-143	37	11	2	61	6	6	Yes	No	No	No	No	No		7.5729	1		1	0	1	99	99	1		90	<40		2	6	2		99		1	0	1	Yes	Yes	Yes	No	No	Yes	No	Yes	No	No	No		00:02:00
408	011-144	37	11	2	36	4	3	No	No	Yes	No	No	No		6.73511	1		1	2	1	99	99	1		90	<40		2	6	1		88	TDF+3TC+DTG	1	5	1	No	No	No	No	No	No	No	No	No	No	No
409	011-145	37	11	2	40	1	3	No	Yes	Yes	No	No	No		17.6728	1		1	0	1	99	99	1		90	<40		2	6	2		99		1	0	1	Yes	Yes	Yes	No	No	Yes	No	Yes	No	No	No		00:03:00
410	011-147	37	11	2	37	4	3	Yes	No	No	No	No	No		5.99042	1		1	1	1	99	99	1		90	<40		2	6	2		99		1	0	1	Yes	Yes	No	No	No	Yes	No	Yes	No	No	No		00:05:00
411	011-148	37	11	2	45	2	4	No	Yes	No	No	No	No		5.02943	1		1	4	1	99	99	1		90	<40		2	6	2		99		1	0	1	Yes	Yes	Yes	No	No	Yes	No	No	No	No	No		00:20:00
412	011-149	37	11	2	60	6	3	Yes	No	No	No	No	No		1.01574	1		1	0	1	99	99	1		90	<40		2	6	1		88	TDF+3TC+DTG	1	0	1	No	No	No	No	No	No	No	No	No	No	Yes	Study specific visit	00:00:00
413	011-150	37	11	2	52	2	5	No	Yes	Yes	No	No	No		3.00616	1		1	0	1	99	99	1		90	<40		2									Yes	Yes	Yes	No	No	Yes	No	No	No	No	No		00:03:00
414	011-151	37	11	2	34	4	5	No	No	Yes	No	No	No		9.71937	1		1	1	1	99	99	1		90	<40		2	6	2		99		1	2	1	Yes	No	Yes	No	No	No	No	No	No	No	No		00:10:00
415	011-082	37	11	1	36	5	3	Yes	No	No	No	No	No		1.47296	1		1	0	1	99	99	1		90	<40		2	6	2		99		1	0	1	Yes	Yes	Yes	No	No	Yes	No	No	No	No	No		00:07:00
416	011-083	39	11	2	38	1	4	No	Yes	No	No	No	No		3.08556	1		1	0	1	99	99	1		90	<40		2	6	2		99		1	0	1	Yes	Yes	Yes	No	No	Yes	No	No	No	No	No		00:01:00
417	011-084	37	11	2	26	1	3	No	Yes	No	No	No	No		3.98631	1		1	0	1	99	99	1		90	<40		2	6	2		99		1	0	1	Yes	Yes	Yes	No	No	No	No	Yes	No	No	No		00:08:00
418	011-085	39	11	2	72	6	3	No	No	Yes	No	No	No		3.10746	1		1	0	1	99	99	1		90	<40		2	6	2		99		1	0	1	Yes	No	Yes	No	No	Yes	No	No	No	No	No		00:03:00
419	011-086	39	11	2	40	5	4	No	No	Yes	No	No	No		4.04107	1		1	0	1	99	99	1		90	<40		2	6	2		99		1	0	1	Yes	No	No	No	No	No	No	Yes	No	No	No		00:10:00
420	011-087	37	11	1	43	1	4	Yes	No	No	No	No	No		1.69199	1		1	7	1	99	99	1		90	<40		2	6	2		99		1	0	1	Yes	Yes	Yes	No	No	No	No	Yes	No	No	No		00:03:00
421	011-088	37	11	2	48	4	4	Yes	No	No	No	No	No		4.56674	1		1	0	1	99	99	1		90	<40		2	6	2		99		1	0	1	Yes	Yes	Yes	No	No	No	No	No	No	No	No		00:01:00
397	011-133	37	11	2	53	6	4	No	No	Yes	No	No	No		5.00753	1		1	1	1	99	99	1		90	<40		2	6	2		99		1	1	1	Yes	Yes	Yes	No	No	No	No	No	No	No	No		00:30:00
423	028-001	36	28	2	42	5	3	No	No	Yes	No	No	No		4.57495	1		1	0	1	1	1	1		90	Other, specify	240	2	6	2		99		1	7	1	Yes	Yes	No	No	No	No	No	Yes	No	Yes	No		00:30:00
424	028-002	36	28	1	66	5	3	Yes	No	No	No	No	No		2.60643	1		1	0	1	1	1	1		90	<40		2	6	2		99		1	0	1	No	No	No	No	No	No	No	Yes	No	No	No		00:10:00
425	028-003	35	28	2	39	1	4	No	Yes	No	No	No	No		9.91102	1		1	0	1	1	1	1		90	<40		2	6	2		99		1	0	1	Yes	No	Yes	No	No	No	No	Yes	No	Yes	No		00:05:00
426	028-004	35	28	2	32	6	2	No	No	Yes	No	No	No		6.65298	1		1	0	1	1	1	88	2 months	60	<40		2	6	2		99		1	7	1	Yes	No	Yes	No	No	No	No	Yes	No	Yes	No		00:15:00
427	028-005	36	28	2	50	1	3	Yes	No	No	No	No	No		5.79877	1		1	2	1	1	1	1		90	<40		2	6	2		99		1	0	1	Yes	No	No	No	No	No	No	Yes	No	Yes	No		00:20:00
428	028-006	36	28	1	54	6	3	No	No	Yes	No	No	No		9.91376	1		1	2	1	1	1	1		90	<40		2	6	2		99		1	0	1	Yes	No	Yes	No	No	No	No	Yes	No	No	No		00:10:00
429	028-007	35	28	1	76	1	5	No	Yes	Yes	No	No	No		5.44285	1		1	0	1	1	1	1		90	<40		2	6	2		99		1	0	1	Yes	Yes	Yes	No	No	No	No	Yes	No	No	No		00:15:00
430	028-008	32	28	2	49	4	6	Yes	No	No	No	No	No		8.93361	2		2	0	1	1	1	1		90	<40		2	6	2		99		2	0	1	Yes	Yes	Yes	No	No	No	No	Yes	Yes	No	No		00:15:00
431	028-010	32	28	2	58	6	3	No	No	Yes	Yes	No	No		11.1786	1		1	0	1	1	1	1		90	<40		2	6	2		99		1	0	1	Yes	Yes	Yes	No	No	Yes	No	Yes	Yes	No	No		00:10:00
432	028-012	35	28	2	60	6	3	Yes	No	No	No	No	No		6.33265	1		1	0	1	1	1	1		90	<40		2	6	2		99		1	0	1	Yes	Yes	Yes	No	No	Yes	No	Yes	No	No	No		00:10:00
433	028-019	36	28	1	61	1	1	No	Yes	No	No	No	No		7.9781	1		1	0	1	1	1	1		90	<40		2	6	2		99		1	0	1	No	No	No	No	No	No	No	No	Yes	No	No		00:20:00
434	028-009	34	28	2	69	6	1	No	No	Yes	No	No	No		14.4695	1		1	0	1	1	1	1		90	<40		2	6	2		99		1	2	1	No	No	No	No	No	No	No	Yes	No	Yes	No		00:10:00
435	028-011	35	28	2	50	5	1	Yes	No	No	No	No	No		7.32101	1		1	0	1	1	1	1		90	Other, specify	66	2	6	2		99		1	0	1	Yes	Yes	Yes	No	No	Yes	No	Yes	No	Yes	No		00:10:00
436	028-013	34	28	2	42	1	4	Yes	No	No	No	No	No		9.55236	1		1	0	1	1	1	1		90	Other, specify	106	2	6	2		99		1	0	1	Yes	Yes	Yes	No	No	Yes	No	Yes	Yes	Yes	No		00:15:00
437	028-014	35	28	2	39	5	1	No	Yes	No	No	No	No		5.40452	1		1	0	1	1	1	1		90	<40		2	6	2		99		1	0	1	Yes	Yes	Yes	No	No	Yes	No	Yes	No	Yes	No		00:15:00
438	028-015	34	28	2	45	5	3	No	No	Yes	No	No	No		6.68309	1		1	0	1	1	1	1		90	<40		2	6	2		99		1	0	1	Yes	Yes	Yes	No	No	Yes	No	Yes	Yes	Yes	No		00:20:00
439	028-017	36	28	1	66	1	4	Yes	No	No	No	No	No		8.95003	1		1	0	1	1	1	1		90	<40		2	6	2		99		1	0	1	Yes	No	No	No	No	No	No	Yes	No	Yes	No		00:10:00
440	028-018	36	28	1	44	5	4	Yes	No	No	No	No	No		5.13347	1		1	0	1	1	1	1		90	Other, specify	392	2	6	2		99		1	0	1	No	No	No	No	No	No	No	No	No	No	Yes	Study specific visit	00:00:00
441	021-006	38	21	1	51	5	4	No	No	Yes	No	No	No		3.09377	1		1	2	1	1	1	1		90	<40		2									Yes	No	No	No	No	No	No	No	No	No	No		00:05:00
442	028-021	36	28	2	48	6	3	No	No	Yes	No	No	No		3.68515	1		1	2	1	1	1	1		90	<40		2	6	2		99		1	1	1	Yes	Yes	Yes	No	No	Yes	No	Yes	No	Yes	No		00:05:00
443	028-022	36	28	2	65	6	6	No	No	Yes	No	No	No		1.2731	1		1	0	1	1	1	1		90	<40		2	6	2		99		1	0	1	Yes	Yes	Yes	No	No	Yes	No	Yes	No	No	No		00:13:00
444	028-023	36	28	2	54	5	1	No	No	Yes	No	No	No		9.41821	1		1	2	1	1	1	1		90	<40		2	6	2		99		1	0	1	Yes	No	Yes	No	No	Yes	No	Yes	No	No	No		00:10:00
445	028-024	36	28	2	34	4	1	No	No	Yes	No	No	No		5.43463	1		1	0	1	1	1	1		90	<40		2									No	No	No	No	No	No	No	No	No	No	No
446	028-025	36	28	2	36	5	4	No	Yes	No	No	No	No		5.68104	1		1	0	1	1	1	1		90	<40		2	6	2		99		1	0	1	Yes	Yes	Yes	No	No	Yes	No	Yes	No	Yes	No		00:05:00
447	028-026	35	28	2	47	1	3	No	Yes	No	No	No	No		8.3039	2		2	0	1	1	1	2		180	<40		2	6	2		99		2	0	1	Yes	Yes	Yes	No	No	Yes	No	Yes	No	No	No		00:20:00
448	028-027	31	28	1	49	1	4	No	Yes	No	No	No	No		3.6742	1		1	0	1	1	1	2		180	<40		2	6	2		99		1	0	1	Yes	Yes	Yes	No	No	Yes	No	Yes	No	No	No		00:25:00
449	028-029	31	28	2	42	1	1	No	Yes	No	No	No	No		5.54689	1		1	0	1	1	1	1		90	<40		2	6	2		99		1	0	1	Yes	Yes	Yes	No	No	No	No	Yes	No	No	No		00:10:00
450	028-030	36	28	2	37	1	3	No	Yes	Yes	No	No	No		6.06708	1		1	3	1	1	1	1		90	<40		2									Yes	Yes	Yes	No	No	Yes	No	Yes	No	Yes	No		00:15:00
451	028-028	36	28	2	53	1	5	No	Yes	Yes	No	No	No		8.27926	1		1	2	1	1	1	1		90	<40		2	6	2		99		1	0	1	Yes	Yes	Yes	No	No	Yes	No	Yes	No	No	No		00:10:00
658	021-001	38	21	2	24	4	3	Yes	No	No	No	No	No		1.08419	1		1	2	1	1	1	88	2 months	60	<40		2	6	2		99		1	2	1	No	No	No	No	No	No	No	No	No	No	No
453	028-032	36	28	2	32	4	3	No	No	Yes	No	No	No		3.85489	1		1	2	1	1	1	1		90	<40		2	6	2		99		1	0	1	Yes	Yes	Yes	No	No	No	No	Yes	No	No	No		00:05:00
454	028-033	36	28	1	52	1	5	No	No	Yes	No	No	No		2.05065	1		1	0	1	1	1	1		90	<40		2	6	2		99		1	0	1	No	No	No	No	No	No	No	No	Yes	No	No		00:20:00
455	028-034	36	28	1	49	5	3	No	No	Yes	No	No	Yes	MOKAMBI NA NGA YA EGLISE	3.46064	1		1	1	1	1	1	1		90	Other, specify	92	2	6	1		88	TDF+3TC+DTG	1	1	1	Yes	No	No	No	No	No	No	Yes	No	No	No		00:15:00
660	021-003	38	21	1	31	4	5	Yes	No	No	No	No	No		1.27584	1		1	0	1	1	1	1		60	<40		2	6	2		99		1	3	1	No	No	No	No	No	No	No	No	No	No	No
457	028-036	36	28	2	39	1	5	No	Yes	Yes	Yes	No	No		5.02943	1		1	0	1	1	1	1		90	<40		2	6	1		88	TDF+3TC+DTG	1	0	1	No	No	No	No	No	No	No	No	No	Yes	No		00:05:00
458	028-037	36	28	2	42	4	5	No	No	Yes	No	No	No		2.32444	1		1	0	1	1	1	1		90	<40		2	6	2		99		1	0	1	Yes	No	Yes	No	No	No	No	Yes	No	Yes	No		00:10:00
841	021-008	38	21	2	54	6	2	No	No	Yes	No	No	No		3.80561	1		1	0	1	1	1	1		90	<40		2									No	No	No	No	No	No	No	No	No	No	Yes	Phone interview	00:00:00
460	028-039	36	28	2	51	6	3	No	No	Yes	No	No	No		3.34292	1		1	0	1	1	1	1		90	<40		2	6	2		99		1	0	1	Yes	Yes	Yes	No	No	Yes	No	Yes	No	No	No		00:10:00
461	028-040	36	28	2	51	6	3	Yes	No	No	No	No	No		5.02122	1		1	0	1	1	1	1		90	<40		2	6	2		99		1	0	1	Yes	Yes	Yes	No	No	Yes	No	Yes	No	No	No		00:15:00
462	028-041	36	28	2	49	6	3	No	No	Yes	No	No	No		4.14784	1		1	0	1	1	1	1		90	<40		2	6	2		99		1	0	1	Yes	Yes	Yes	No	No	Yes	No	Yes	No	No	No		00:05:00
463	028-042	36	28	2	39	5	4	No	Yes	Yes	No	No	No		4.88706	1		1	0	1	1	1	1		90	<40		2	6	2		99		1	0	1	Yes	Yes	Yes	No	No	Yes	No	Yes	No	No	No		00:12:00
464	028-043	36	28	1	55	1	5	No	Yes	No	No	No	No		8.89254	1		1	0	1	1	1	1		90	<40		2	6	2		99		1	0	1	Yes	Yes	No	No	No	Yes	No	Yes	No	No	No		00:15:00
465	028-044	36	28	1	51	1	5	No	Yes	Yes	No	No	No		6.58179	1		1	0	1	1	1	1		90	<40		2									No	No	No	No	No	No	No	No	No	No	Yes	Study specific visit	00:00:00
466	028-045	36	28	1	49	6	3	No	No	Yes	No	No	No		5.59617	1		1	0	1	1	1	1		90	Other, specify	306	2	6	2		99		1	0	1	Yes	No	Yes	No	No	Yes	No	Yes	No	No	No		00:10:00
467	028-046	36	28	1	54	1	4	No	Yes	No	No	No	No		4.77207	1		1	0	1	1	1	1		90	<40		2	6	1		88	TDF+3TC+DTG	1	0	1	Yes	No	Yes	No	No	Yes	No	Yes	No	No	No		00:10:00
468	028-047	36	28	1	57	5	3	No	No	Yes	No	No	No		5.67283	1		1	1	1	1	1	1		90	<40		2	6	1		88	TDF+3TC+DTG	1	7	1	Yes	Yes	No	No	No	No	No	No	No	No	No		00:10:00
469	028-048	36	28	2	38	1	3	No	Yes	No	No	No	No		3.94798	1		1	1	1	1	1	1		90	<40		2	6	2		99		1	0	1	Yes	Yes	Yes	Yes	No	Yes	No	Yes	No	No	No		00:20:00
470	028-049	36	28	2	39	5	3	No	No	Yes	No	No	No		1.82067	1		1	0	1	1	1	1		90	<40		2									No	No	No	No	No	No	No	No	No	No	No
471	028-050	36	28	2	54	5	3	No	Yes	Yes	No	No	No		6.26146	1		1	0	1	1	1	1		90	<40		2	6	2		99		1	0	1	Yes	Yes	Yes	No	No	No	No	Yes	No	Yes	No		00:10:00
472	028-051	36	28	2	46	1	4	No	Yes	Yes	No	No	No		7.40862	1		1	0	1	1	1	1		90	<40		2	6	2		99		1	1	1	Yes	Yes	Yes	No	No	Yes	No	Yes	No	No	No		00:10:00
473	028-052	36	28	2	32	1	3	Yes	No	No	No	No	No		4.4846	1		1	0	1	1	1	1		90	<40		2	6	2		99		1	0	1	Yes	Yes	Yes	No	No	Yes	No	Yes	No	Yes	No		00:10:00
474	028-053	36	28	2	57	1	3	Yes	No	No	No	No	No		1.79603	1		1	0	1	1	1	1		90	<40		2	6	2		99		1	0	1	Yes	No	Yes	No	No	Yes	No	Yes	No	No	No		00:10:00
475	028-054	36	28	2	44	4	3	No	No	Yes	No	No	No		1.76044	1		1	0	1	1	1	1		90	Other, specify	54	2	6	2		99		1	0	1	Yes	Yes	Yes	No	No	Yes	No	Yes	No	No	No		00:15:00
476	028-055	36	28	2	36	5	3	No	No	Yes	No	No	No		4.31211	1		1	1	1	1	1	1		90	<40		2									No	No	No	No	No	No	No	No	No	No	No
477	028-056	36	28	2	37	3	4	No	Yes	No	No	No	No		7.94524	1		1	0	1	1	1	1		90	<40		2	6	1		88	TDF+3TC+DTG	1	0	1	Yes	No	Yes	No	No	Yes	No	Yes	No	Yes	No		00:15:00
478	028-062	35	28	2	41	5	1	Yes	No	No	No	No	No		2.03149	1		1	0	1	1	1	1		90	<40		2	6	1		88	TDF+3TC+DTG	1	0	1	Yes	No	Yes	No	No	No	No	Yes	No	No	No		01:00:00
479	028-057	36	28	2	38	6	3	Yes	No	No	No	No	No		1.56605	1		1	0	1	1	1	1		90	<40		2	6	1		88	TDF+3TC+DTG	1	0	1	Yes	Yes	Yes	No	No	No	No	Yes	No	No	No		00:30:00
480	028-058	36	28	2	35	4	4	Yes	No	No	No	No	No		5.29227	1		1	3	1	1	1	1		90	<40		2	6	2		99		1	3	1	No	No	No	No	No	No	No	No	No	No	No
481	028-059	36	28	2	20	4	4	No	No	Yes	No	No	No		6.60917	88	AZT+3TC+LPV/r	2	0	1	1	1	1		90	<40		2	6	2		99		2	0	1	Yes	No	No	No	No	No	No	Yes	No	Yes	No		00:30:00
636	022-005	35	22	2	36	1	3	No	Yes	No	No	No	No		3.8768	1		1	7	1	1	1	1		90	Other, specify	61	2									No	No	No	No	No	No	No	No	No	No	No
483	028-061	31	28	1	46	1	3	No	Yes	No	No	No	No		9.39904	1		1	0	1	1	1	1		90	<40		2	6	1		88	TDF+3TC+DTG	1	0	1	No	No	No	No	No	No	No	No	No	No	Yes	Study specific visit	00:00:00
484	028-020	36	28	2	52	6	3	No	No	Yes	Yes	No	No		10.7023	1		1	0	1	1	1	1		90	<40		2	6	2		99		1	0	1	Yes	Yes	Yes	No	No	Yes	No	Yes	No	No	No		00:10:00
485	027-003	34	27	2	47	5	1	No	No	Yes	No	No	No		6.00137	1		1	4	1	1	1	1		90	Other, specify	927	1	6	2		99		1	0	1	Yes	No	No	No	No	No	No	Yes	No	No	No		00:45:00
486	027-004	32	27	2	23	5	6	No	No	Yes	No	No	No		5.60712	1		1	0	1	1	1	88	2 months	90	<40		1									Yes	Yes	Yes	No	No	No	No	Yes	No	No	No		00:10:00
487	027-005	34	27	1	32	1	3	Yes	No	No	No	No	No		1.8152	1		1	5	1	1	1	88	2 months	150	Other, specify	340	1	6	2		99		1	0	1	Yes	No	Yes	No	No	No	No	Yes	No	No	No		00:10:00
488	027-006	32	27	1	66	5	1	No	No	No	No	Yes	No		1.48665	1		1	0	1	1	1	88	2 months	60	Other, specify	203	2	6	1		88	TDF+3TC+DTG	1	6	1	Yes	Yes	No	No	No	Yes	No	Yes	No	No	No		01:00:00
489	027-007	34	27	1	49	1	1	No	No	Yes	No	No	No		4.19713	1		1	0	1	1	1	1		90	Other, specify	921	1									Yes	No	No	No	No	No	No	Yes	No	No	No		00:25:00
490	027-008	34	27	1	60	5	3	No	No	Yes	No	No	No		2.90486	1		1	0	1	1	1	1		90	<40		1	6	2		99		1	0	1	Yes	No	No	No	No	No	No	Yes	No	Yes	No		00:45:00
491	027-009	34	27	2	32	2	3	No	Yes	Yes	No	No	No		3.22793	1		1	0	1	1	1	1		90	<40		2	6	2		99		1	0	1	Yes	Yes	Yes	No	No	No	No	Yes	No	No	No		00:45:00
492	027-010	32	27	1	54	3	4	No	No	Yes	No	No	No		5.82888	1		1	0	1	1	1	1		90	<40		2	6	2		99		1	2	1	Yes	Yes	Yes	No	No	No	No	Yes	No	Yes	No		01:00:00
633	022-002	35	22	2	46	3	3	No	No	Yes	No	No	No		5.42094	1		1	0	1	1	1	1		90	Other, specify	102	2	6	1		88	TDF+3TC+DTG	1	1	1	Yes	Yes	Yes	No	No	Yes	No	Yes	No	Yes	No		00:30:00
494	027-012	34	27	1	39	4	3	Yes	No	No	No	No	No		1.20465	1		1	7	1	1	1	1		90	<40		2	6	2		99		1	7	1	No	No	No	No	No	No	No	No	No	No	No
639	022-008	35	22	2	29	1	3	No	Yes	No	No	No	No		4.17796	1		1	2	1	1	1	1		90	<40		2									No	No	No	No	No	No	No	No	No	No	No
496	027-014	34	27	2	51	1	3	No	Yes	Yes	No	No	No		11.2799	1		1	0	1	1	1	1		90	Other, specify	184	2	6	2		99		1	0	1	Yes	Yes	Yes	No	No	No	No	Yes	No	No	No		00:20:00
497	027-015	34	27	2	49	1	5	No	No	Yes	No	No	No		7.57837	1		1	1	1	1	1	1		90	<40		2	6	2		99		1	1	1	Yes	No	No	No	No	Yes	No	Yes	No	No	No		00:02:00
498	027-016	34	27	2	49	6	4	Yes	No	No	No	No	No		3.97536	1		1	0	1	1	1	88	2 months	90	<40		2	6	2		99		1	0	1	Yes	No	No	No	No	No	No	Yes	No	No	No		00:20:00
499	027-017	34	27	2	37	1	1	Yes	No	No	No	No	No		4.95003	1		1	2	1	1	1	1		90	<40		2	6	2		99		1	0	1	Yes	No	No	No	No	No	No	Yes	No	No	No		00:30:00
500	027-018	34	27	2	53	5	1	No	No	Yes	No	No	No		9.66461	1		1	0	1	1	1	1		90	Other, specify	94	2	6	1		88	TDF+3TC+DTG	1	0	1	No	No	No	No	No	No	No	Yes	No	No	No		00:05:00
501	027-020	34	27	2	44	3	3	No	No	Yes	No	No	No		7.81383	1		1	3	1	1	1	1		90	<40		2	6	2		99		1	0	1	Yes	No	No	No	No	No	No	Yes	No	No	No		00:15:00
502	025-001	31	25	2	59	6	3	No	No	Yes	No	No	No		5.39904	1		1	0	1	1	1	1		90	<40		2	6	2		99		1	0	1	Yes	No	Yes	No	No	Yes	No	Yes	No	No	No		00:10:00
503	025-002	35	25	2	54	6	1	No	No	Yes	No	No	No		4.86242	2		2	2	1	1	1	1		90	<40		2	6	1		88	TDF+3TC+EFV	1	0	1	Yes	No	Yes	No	No	Yes	No	Yes	No	No	No		00:15:00
504	025-003	31	25	2	34	3	3	No	No	Yes	No	No	No		3.44422	1		1	0	1	1	1	1		90	<40		2	6	2		99		1	1	1	Yes	No	No	No	No	Yes	No	Yes	Yes	No	No		00:05:00
505	025-004	35	25	2	46	1	3	No	Yes	No	No	No	No		4.34223	1		1	1	1	1	1	1		90	<40		2	6	2		99		1	0	1	Yes	No	No	No	No	No	No	Yes	No	No	No		00:30:00
506	025-005	31	25	2	45	3	4	Yes	No	No	No	No	No		5.52498	1		1	0	1	1	1	1		90	<40		2	6	2		99		1	0	1	Yes	No	Yes	No	No	No	No	Yes	No	No	No		00:05:00
507	025-006	31	25	2	46	6	5	Yes	No	No	No	No	No		1.82067	1		1	0	1	1	1	1		90	<40		2	6	1		88	TDF+3TC+DTG	1	1	1	Yes	Yes	No	No	No	No	No	Yes	No	No	No		00:30:00
508	025-007	31	25	1	58	6	6	No	No	Yes	No	No	No		7.98631	1		1	0	1	1	1	1		90	<40		2	6	2		99		1	0	1	Yes	Yes	Yes	No	No	No	No	Yes	No	Yes	No		00:30:00
509	025-008	31	25	2	60	5	3	Yes	No	No	No	No	No		5.9603	1		1	0	1	1	1	1		90	<40		2	6	1		88	TDF+3TC+DTG	1	2	1	Yes	No	Yes	No	No	No	No	Yes	No	Yes	No		00:45:00
510	025-009	31	25	2	47	2	3	Yes	No	No	No	No	No		1.79329	1		1	1	1	1	1	1		90	<40		2	6	1		88	TDF+3TC+DTG	1	5	1	Yes	No	Yes	No	No	Yes	No	Yes	Yes	No	No		00:07:00
511	025-010	31	25	1	48	1	3	No	Yes	No	No	No	No		8.31759	1		1	0	1	1	1	1		90	<40		1	6	2		99		1	0	1	Yes	No	Yes	No	No	No	No	Yes	Yes	No	No		01:20:00
512	025-011	31	25	2	37	4	4	No	No	Yes	No	No	No		4.58864	1		1	1	1	1	1	1		60	<40		2	6	2		99		1	0	1	Yes	No	Yes	No	No	No	No	Yes	No	Yes	No		00:30:00
513	025-012	31	25	2	32	5	3	No	No	Yes	No	No	No		6.41752	1		1	0	1	1	1	1		90	<40		2	6	2		99		1	2	1	Yes	No	Yes	No	No	Yes	No	Yes	No	No	No		00:20:00
514	025-013	31	25	2	33	1	3	No	No	Yes	No	No	No		5.51677	1		1	0	1	1	1	1		90	<40		2	6	2		99		1	0	1	Yes	No	No	No	No	No	No	Yes	No	Yes	No		00:20:00
515	025-014	31	25	2	39	6	3	Yes	No	No	No	No	No		4.21081	1		1	0	1	1	1	1		90	Other, specify	522	2	6	2		99		1	0	1	Yes	No	Yes	No	No	No	No	Yes	No	No	No		00:30:00
516	025-015	31	25	1	41	3	1	Yes	No	No	No	No	No		3.38672	1		1	7	1	1	1	1		90	<40		2	6	2		99		1	7	1	Yes	No	Yes	No	No	No	No	Yes	No	No	No		00:20:00
517	025-016	31	25	1	67	6	1	No	No	Yes	No	No	No		11.1622	1		1	0	1	1	1	1		90	Other, specify	557	1	6	2		99		2	0	1	Yes	No	Yes	No	No	Yes	No	Yes	Yes	No	No		00:10:00
834	022-012	35	22	1	55	1	5	Yes	No	No	No	No	No		1.37714	1		1	2	1	1	1	1		90	<40		2	6	2		99		1	7	1	No	No	No	No	No	No	No	No	No	No	No
519	025-018	31	25	1	61	1	5	No	Yes	Yes	Yes	No	No		6.10541	1		1	0	1	1	1	1		90	<40		2	6	1		88	TDF+3TC+DTG	1	3	1	No	No	No	No	No	No	No	No	No	No	No
520	025-019	31	25	1	37	5	4	No	Yes	Yes	Yes	No	No		2.23682	1		1	0	1	1	1	1		90	Other, specify	57	2	6	2		99		1	0	1	Yes	No	Yes	No	No	No	No	Yes	No	No	No		00:02:00
521	025-020	31	25	2	46	6	1	No	No	Yes	No	No	No		3.64134	1		1	2	1	1	1	1		90	<40		2	6	1		88	TDF+3TC+DTG	1	7	1	Yes	Yes	Yes	No	No	Yes	No	Yes	No	No	No		00:30:00
522	025-021	31	25	1	56	1	5	Yes	No	No	No	No	No		5.23203	1		1	7	1	1	1	1		90	<40		2	6	2		99		1	7	1	Yes	No	Yes	No	No	No	No	Yes	No	No	No		00:15:00
523	025-022	31	25	2	46	2	3	Yes	No	No	No	No	No		1.28131	1		1	0	1	1	1	88	2 months	90	<40		2	6	1		88	TDF+3TC+DTG	1	1	1	Yes	No	Yes	No	No	Yes	No	Yes	No	No	No		00:15:00
524	025-023	31	25	2	30	5	4	Yes	No	No	No	No	No		2.3217	1		1	7	1	1	1	88	4 months	60	Other, specify	550	2	6	2		99		1	1	1	Yes	Yes	Yes	No	No	Yes	No	Yes	No	No	No		00:20:00
525	028-063	36	28	2	42	5	3	Yes	No	No	No	No	No		8.29843	1		1	0	1	1	1	1		90	<40		2	6	1		88	TDF+3TC+DTG	1	0	1	Yes	Yes	Yes	No	No	No	No	Yes	Yes	Yes	No		00:15:00
526	028-066	36	28	2	39	6	3	No	No	Yes	No	No	No		1.94661	1		1	0	1	1	1	1		90	<40		2	6	2		99		1	0	1	Yes	Yes	Yes	No	No	No	No	Yes	No	Yes	No		00:15:00
527	028-067	36	28	2	48	1	3	No	Yes	No	No	No	No		3.72895	1		1	1	1	1	1	1		90	<40		2	6	2		99		1	0	1	Yes	Yes	Yes	No	No	No	No	Yes	No	No	No		00:15:00
528	028-068	36	28	1	52	1	5	No	Yes	No	No	No	No		9.40999	1		1	0	1	1	1	1		90	<40		2	6	1		88	TDF+3TC+DTG	1	0	1	Yes	Yes	Yes	No	No	Yes	No	Yes	No	Yes	No		00:10:00
529	028-069	36	28	1	25	4	5	No	No	No	No	No	Yes	PASTEUR	1.21561	1		1	0	1	1	1	1		90	<40		2	6	2		99		1	0	1	Yes	Yes	Yes	No	No	No	No	Yes	No	No	No		00:15:00
530	028-070	36	28	1	34	1	4	No	Yes	Yes	No	No	No		3.66872	1		1	0	1	1	1	1		90	Other, specify	314	2	6	1		88	TDF+3TC+DTG	1	0	1	Yes	Yes	Yes	No	No	Yes	No	Yes	No	Yes	No		00:20:00
531	028-071	36	28	1	48	1	4	No	No	Yes	No	No	No		11.5702	1		1	0	1	1	1	1		90	<40		2	6	2		99		1	0	1	Yes	No	Yes	No	No	No	No	Yes	No	Yes	No		00:20:00
532	028-072	36	28	1	50	1	4	No	Yes	No	No	No	No		5.65366	88	AZT+3TC+LPV/r	2	0	1	1	1	1		90	<40		2	6	1		88	TDF+3TC+DTG	1	0	1	No	No	No	No	No	No	No	No	No	No	No
533	028-073	36	28	2	29	4	3	Yes	No	No	No	No	No		2.04791	1		1	7	87	1	1	1		90	<40		2									No	No	No	No	No	No	No	No	No	No	No
534	028-074	36	28	1	43	1	3	Yes	No	No	No	No	No		1.07324	1		1	0	1	1	1	1		90	<40		2	6	2		99		1	0	1	Yes	Yes	Yes	No	No	Yes	No	Yes	No	No	No		00:05:00
840	022-018	35	22	2	37	5	1	Yes	No	No	No	No	No		1.05681	1		1	0	1	1	1	1		90	Other, specify	328	2									No	No	No	No	No	No	No	No	No	No	No
536	028-076	36	28	2	29	4	5	Yes	No	No	No	No	No		2.40657	1		1	1	1	1	1	1		90	<40		2	6	1		88	TDF+3TC+DTG	1	0	1	Yes	Yes	Yes	No	No	No	No	Yes	No	Yes	No		00:10:00
537	028-077	36	28	2	26	4	5	Yes	No	No	No	No	No		4.87064	1		1	3	1	1	1	1		90	<40		2	6	1		88	TDF+3TC+DTG	1	0	1	Yes	Yes	Yes	No	No	No	No	Yes	No	No	No		00:30:00
538	028-078	36	28	1	47	1	4	No	Yes	No	No	No	No		8.61054	1		1	0	1	1	1	1		90	<40		2									No	No	No	No	No	No	No	No	No	No	Yes	Study specific visit	00:00:00
539	028-079	36	28	2	46	1	4	No	Yes	No	No	No	No		8.93087	1		1	0	1	1	1	1		90	<40		2									Yes	No	Yes	No	No	No	No	Yes	No	Yes	No		00:25:00
750	024-009	34	24	2	57	6	1	No	No	Yes	No	No	No		1.59343	1		1	2	1	1	1	1		90	Other, specify	899	2	6	1		88	TDF+3TC+DTG	1	6	1	No	No	No	No	No	No	No	No	No	No	No
541	028-081	31	28	2	33	6	4	Yes	No	No	No	No	No		6.5681	1		1	0	1	1	1	1		90	<40		2	6	2		99		1	0	1	No	No	No	No	No	No	No	No	No	No	Yes	Study specific visit	00:00:00
542	028-082	36	28	2	58	5	4	Yes	No	No	No	No	No		3.92882	1		1	0	1	1	1	1		90	<40		2	6	2		99		1	0	1	Yes	No	No	No	No	No	No	Yes	Yes	No	No		00:30:00
543	028-083	31	28	1	47	1	5	Yes	No	No	No	No	No		4.4846	1		1	0	1	1	1	1		90	<40		2	6	2		99		1	0	1	No	No	No	No	No	No	No	No	No	No	No
544	028-084	31	28	2	37	1	5	No	Yes	No	No	No	No		10.0643	1		1	7	1	1	1	1		90	Other, specify	276	2	6	1		88	TDF+3TC+DTG	1	7	1	No	No	No	No	No	No	No	No	No	No	No
545	028-085	36	28	1	46	1	5	No	Yes	No	No	No	No		3.03628	1		1	0	1	1	1	1		90	<40		2	6	2		99		1	0	1	Yes	Yes	Yes	No	No	No	No	Yes	No	No	No		00:10:00
546	028-086	36	28	2	52	1	3	No	No	Yes	No	No	No		8.90897	1		1	0	1	1	1	1		90	<40		2	6	1		88	TDF+3TC+DTG	1	0	1	Yes	No	No	No	No	No	No	Yes	No	Yes	No		00:35:00
547	028-087	36	28	2	48	1	2	No	Yes	Yes	No	No	No		5.66735	1		1	4	1	1	1	1		90	<40		2	6	1		88	TDF+3TC+DTG	1	0	1	Yes	No	Yes	No	No	Yes	No	Yes	No	No	No		00:10:00
548	028-088	36	28	1	57	1	5	No	Yes	No	No	No	No		7.30185	1		1	0	1	1	1	1		90	<40		2	6	1		88	TDF+3TC+DTG	1	0	1	No	No	No	No	No	No	No	No	No	No	Yes	Study specific visit	00:00:00
549	028-089	36	28	2	54	6	3	No	No	No	Yes	No	No		4.85969	1		1	0	1	1	1	1		90	Other, specify	853	2	6	2		99		1	0	1	Yes	Yes	Yes	No	No	No	No	Yes	Yes	Yes	No		00:45:00
550	028-090	36	28	2	46	5	3	No	No	Yes	No	No	No		5.48939	1		1	0	1	1	1	1		90	<40		2									Yes	Yes	Yes	No	No	No	No	Yes	Yes	No	No		00:10:00
518	025-017	31	25	1	52	1	5	No	Yes	No	No	No	No		2.24504	1		1	2	1	1	1	1		90	Other, specify	169	2									No	No	No	No	No	No	No	No	No	No	No
552	028-092	36	28	2	57	3	3	No	Yes	No	No	No	No		11.1513	1		1	0	1	1	1	1		90	<40		2	6	2		99		1	0	1	Yes	Yes	Yes	No	No	No	No	Yes	No	Yes	No		00:10:00
553	028-093	36	28	2	45	5	3	No	No	Yes	No	No	No		1.00205	1		1	0	1	1	1	1		90	<40		2	6	1		88	TDF+3TC+DTG	1	0	1	Yes	No	No	No	No	No	No	Yes	No	No	No		00:30:00
773	026-008	35	26	2	38	6	3	Yes	No	No	No	No	No		4.28747	88	AZT+3TC+LPV/r	2	0	1	1	1	88	2 months	60	<40		2									No	No	No	No	No	No	No	No	No	No	No
555	028-095	36	28	2	45	1	3	No	Yes	Yes	No	No	No		4.04381	1		1	0	1	1	1	1		90	<40		2	6	2		99		1	0	1	Yes	No	Yes	No	No	No	No	No	No	Yes	No		00:15:00
556	028-096	36	28	2	28	1	4	No	No	Yes	No	No	No		1.43463	1		1	0	1	1	1	1		90	<40		2	6	2		99		1	0	1	Yes	No	Yes	No	No	No	No	Yes	Yes	Yes	No		00:45:00
557	028-097	36	28	1	48	1	5	No	No	Yes	No	No	No		5.66188	88	TDF+3TC+LPV/r	2	0	1	1	1	1		90	<40		2	6	2		99		1	0	1	Yes	Yes	Yes	No	No	No	No	Yes	No	Yes	No		00:05:00
783	026-018	35	26	2	24	4	5	No	Yes	Yes	No	No	No		1.05407	2		2	0	1	1	1	88	2 months	60	Other, specify	77	2									No	No	No	No	No	No	No	No	No	No	No
559	028-099	36	28	2	41	1	3	No	Yes	No	No	No	No		6.43943	1		1	1	1	1	1	1		90	Other, specify	76	2	6	2		99		1	0	1	No	No	No	No	No	No	No	No	No	No	Yes	Study specific visit	00:00:00
560	028-100	36	28	1	63	6	5	Yes	No	No	No	No	No		2.35729	1		1	2	1	1	1	1		90	<40		2	6	2		99		1	0	1	Yes	Yes	Yes	No	No	No	No	Yes	No	No	No		00:15:00
561	028-101	36	28	1	56	1	5	No	Yes	No	Yes	No	No		6.35181	1		1	0	1	1	1	1		90	<40		2	6	2		99		1	0	1	Yes	Yes	Yes	No	No	No	No	Yes	No	Yes	No		00:05:00
562	028-102	36	28	2	41	4	5	No	No	No	Yes	No	No		4.78029	1		1	3	1	1	1	1		90	<40		2									No	No	No	No	No	No	No	No	No	No	No
563	028-103	36	28	2	35	4	4	Yes	No	No	No	No	No		4.03285	2		2	14	1	1	1	1		90	<40		2	6	2		99		1	2	1	No	No	No	No	No	No	No	No	No	No	No
564	028-104	36	28	1	49	4	5	Yes	No	No	No	No	No		9.40999	88	AZT+3TC+LPV/r	2	0	1	1	1	1		90	<40		2	6	2		99		1	0	1	Yes	Yes	Yes	No	No	No	No	Yes	No	No	No		00:20:00
565	028-105	36	28	2	43	1	4	No	Yes	No	No	No	No		8.27105	1		1	0	1	1	1	1		90	<40		2	6	2		99		1	0	1	No	No	No	No	No	No	No	No	No	No	Yes	Study specific visit	00:00:00
566	028-106	36	28	2	55	4	5	No	No	Yes	No	No	No		13.6865	88	AZT+3TC+LPV/r	2	0	1	1	1	1		90	<40		2	6	2		99		1	0	1	Yes	Yes	Yes	No	No	Yes	No	No	No	No	Yes	Index case testing	00:30:00
567	028-107	36	28	2	24	4	5	No	No	Yes	No	No	No		3.25804	1		1	2	1	1	1	1		90	<40		2									Yes	Yes	Yes	No	No	No	No	Yes	No	Yes	No		00:15:00
568	028-108	36	28	1	58	1	4	No	Yes	Yes	No	No	No		11.5044	1		1	0	1	1	1	1		90	Other, specify	821	2	6	2		99		1	0	1	Yes	No	Yes	No	No	No	No	Yes	No	Yes	No		00:15:00
641	022-010	35	22	2	28	1	3	No	Yes	No	No	No	No		3.37029	1		1	7	1	1	1	1		90	<40		2	6	2		99		1	7	1	Yes	No	No	No	No	No	No	No	No	No	No		00:01:00
570	028-110	36	28	2	47	1	1	No	Yes	No	No	No	No		10.7351	1		1	0	1	1	1	1		90	<40		2									Yes	Yes	Yes	No	No	No	No	Yes	No	Yes	No		00:30:00
571	023-001	32	23	1	43	4	4	Yes	No	No	No	No	No		3.33196	1		1	0	1	1	1	1		90	Other, specify	338	2	6	2		99		1	0	1	Yes	No	No	No	No	No	No	Yes	No	No	No		00:15:00
572	023-002	32	23	2	32	2	3	No	Yes	No	No	No	No		4.96646	1		1	1	1	1	1	1		90	<40		2	6	2		99		1	0	1	Yes	Yes	Yes	No	No	No	No	Yes	No	No	No		00:30:00
573	023-004	32	23	2	41	4	4	No	No	Yes	No	No	No		3.57563	1		1	0	1	1	1	1		90	<40		2	6	2		99		1	0	1	Yes	No	Yes	No	No	No	No	Yes	No	No	No		00:10:00
574	023-005	32	23	2	36	4	4	Yes	No	No	No	No	No		1.45927	1		1	0	1	1	1	1		90	<40		2	6	2		99		1	0	1	Yes	No	No	No	No	No	No	Yes	No	No	No		00:05:00
575	023-006	32	23	2	39	1	3	No	Yes	No	No	No	No		1.5989	1		1	2	1	1	1	88	2 months	60	<40		2	6	2		99		1	0	1	Yes	No	No	No	No	No	No	Yes	No	No	No		00:10:00
576	023-007	32	23	2	53	1	5	No	Yes	No	No	No	No		1.33607	1		1	0	1	1	1	88	2 months	60	<40		2									Yes	No	No	No	No	No	No	Yes	No	No	No		00:15:00
577	023-008	32	23	2	40	1	4	No	Yes	No	No	No	No		1.1499	1		1	7	1	1	1	88	2 months	60	<40		2	6	2		99		1	2	1	Yes	Yes	Yes	No	No	No	No	Yes	No	No	No		00:20:00
578	023-009	32	23	1	39	3	3	No	Yes	Yes	No	No	No		1.18001	1		1	7	1	1	1	88	2 months	60	<40		2	6	2		99		1	2	1	Yes	No	Yes	No	No	No	No	Yes	No	No	No		00:10:00
579	023-010	32	23	2	26	4	4	No	Yes	Yes	Yes	No	No		13.4675	88	TDF+3TC+LPV/r	2	0	1	1	1	88	2 months	60	Other, specify	589	2	6	1		88	TDF+3TC+DTG	1	0	1	Yes	No	No	No	No	No	No	Yes	No	Yes	No		00:35:00
580	023-011	32	23	1	56	1	5	No	Yes	No	No	No	Yes	Pastor	1.48665	1		1	0	1	1	1	1		90	<40		2	6	1		88	TDF+3TC+DTG	1	0	1	No	No	No	No	No	No	No	No	No	No	Yes	Study specific visit	00:10:00
581	023-012	32	23	2	46	5	3	Yes	No	No	No	No	No		1.84805	1		1	0	1	1	1	1		90	<40		2	6	1		88	TDF+3TC+DTG	1	7	1	Yes	Yes	No	No	No	Yes	Yes	Yes	No	Yes	No		00:05:00
582	025-024	31	25	1	64	6	4	No	No	Yes	No	No	No		5.81793	1		1	0	1	1	1	1		90	Other, specify	896	2	6	1		88	TDF+3TC+DTG	1	0	1	Yes	Yes	Yes	No	No	Yes	No	Yes	No	Yes	No		00:10:00
583	025-025	31	25	2	43	5	3	Yes	No	No	No	No	No		2.56263	1		1	0	1	1	1	1		90	Other, specify	246	2	6	2		99		1	7	1	Yes	Yes	No	No	No	Yes	No	Yes	No	Yes	No		00:15:00
584	025-026	31	25	1	58	5	5	Yes	No	No	No	No	No		1.49487	1		1	0	1	1	1	88	2 months	90	<40		2	6	2		99		1	0	1	Yes	Yes	No	No	No	Yes	No	Yes	Yes	Yes	No		00:08:00
585	025-027	31	25	2	50	5	4	No	No	Yes	No	No	No		10.4285	1		1	0	1	1	1	1		90	<40		2	6	1		88	TDF+3TC+DTG	1	0	1	Yes	Yes	Yes	No	No	Yes	No	Yes	No	Yes	No		00:05:00
586	025-028	31	25	1	79	6	1	No	No	Yes	No	No	No		2.58453	1		1	0	1	1	1	1		90	<40		2	6	1		88	TDF+3TC+DTG	1	0	1	Yes	Yes	Yes	No	No	Yes	No	Yes	No	Yes	No		00:05:00
587	025-029	31	25	1	38	4	5	No	No	Yes	No	No	No		3.16769	1		1	0	1	1	1	1		90	<40		2	6	2		99		1	0	1	Yes	Yes	No	No	No	Yes	No	Yes	No	Yes	No		00:05:00
588	025-030	31	25	1	48	1	3	Yes	No	No	No	No	No		1.04038	1		1	0	1	1	1	1		90	<40		2	6	2		99		1	0	1	Yes	Yes	No	No	No	No	No	Yes	No	Yes	No		00:05:00
589	025-031	31	25	2	40	1	3	No	Yes	No	No	No	No		1.42368	1		1	7	1	1	1	1		90	Other, specify	420	2	6	2		99		1	0	1	No	No	No	No	No	No	No	No	No	No	No
590	025-032	31	25	2	49	1	3	No	Yes	Yes	No	No	No		1.45654	1		1	0	1	1	1	1		90	<40		2	6	1		88	TDF+3TC+DTG	1	0	1	Yes	Yes	No	No	No	No	No	Yes	No	Yes	No		00:10:00
591	025-033	31	25	1	62	6	5	No	Yes	Yes	No	No	No		13.6372	2		2	1	1	1	1	1		90	<40		2	6	2		99		1	0	1	No	No	No	No	No	No	No	No	No	No	Yes	Study specific visit	00:00:00
592	025-034	31	25	1	47	1	4	No	Yes	Yes	No	No	No		5.07871	1		1	0	1	1	1	1		90	<40		2	6	2		99		1	0	1	Yes	Yes	No	No	No	Yes	No	Yes	No	No	No		00:20:00
593	025-035	31	25	1	61	1	5	No	Yes	No	No	No	No		1.47296	1		1	0	1	1	1	88	2 months	90	<40		2									No	No	No	No	No	No	No	No	No	No	Yes	Study specific visit	00:00:00
594	028-065	36	28	2	34	4	5	No	No	Yes	No	No	No		4.10404	1		1	0	1	1	1	1		90	<40		2	6	1		88	TDF+3TC+DTG	1	0	1	Yes	Yes	Yes	No	No	No	No	Yes	No	No	No		00:10:00
595	028-111	36	28	2	45	5	4	No	Yes	Yes	No	No	No		6.91034	1		1	0	1	1	1	1		90	Other, specify	419	2	6	2		99		1	0	1	Yes	No	Yes	No	No	No	No	Yes	No	No	No		00:15:00
596	028-112	36	28	2	38	1	6	Yes	No	No	No	No	No		2.23956	1		1	0	1	1	1	1		90	Other, specify	182	2									No	No	No	No	No	No	No	No	No	No	Yes	Study specific visit	00:00:00
597	028-113	36	28	2	39	5	5	No	No	Yes	No	No	No		6.05613	1		1	1	1	1	1	1		90	<40		2									Yes	No	Yes	No	No	No	No	Yes	No	No	No		00:20:00
598	028-114	36	28	2	40	2	2	No	Yes	Yes	No	No	No		12.783	1		1	0	1	1	1	1		90	<40		2	6	2		99		1	0	1	No	No	No	No	No	No	No	No	No	No	No
599	027-001	33	27	2	51	6	6	No	No	Yes	No	No	No		1.77687	1		1	1	1	1	1	88	2 months	60	<40		2	6	2		99		1	0	1	No	No	No	No	No	No	No	Yes	No	No	No		00:15:00
600	027-019	34	27	2	47	6	3	No	No	Yes	No	No	No		6.39562	1		1	0	1	1	1	1		90	<40		2	6	2		99		1	0	1	Yes	No	Yes	No	No	Yes	No	Yes	Yes	No	No		01:00:00
601	027-022	34	27	2	51	6	2	No	No	Yes	No	No	No		4.69541	1		1	0	1	1	1	1		60	<40		2	6	1		88	TDF+3TC+DTG	1	0	1	Yes	No	Yes	No	No	No	No	Yes	No	No	No		00:05:00
602	027-023	34	27	2	33	5	3	No	No	Yes	No	No	No		1.13073	1		1	0	1	1	1	88	2 months	60	<40		2	6	1		88	TDF+3TC+DTG	1	0	1	Yes	No	No	No	No	No	No	Yes	No	No	No		00:30:00
603	027-024	34	27	2	44	1	3	Yes	No	No	No	No	No		3.75086	1		1	0	1	1	1	88	2 months	90	Other, specify	79	2	6	1		88	TDF+3TC+DTG	1	0	1	No	No	No	No	No	No	No	No	No	No	No
790	026-026	35	26	2	33	5	3	No	No	Yes	No	No	Yes	PASTEUR	1.17728	1		1	2	1	1	1	88	2 months	60	<40		2									No	No	No	No	No	No	No	No	No	No	No
495	027-013	34	27	1	32	4	3	No	No	Yes	No	No	No		3.76728	1		1	4	1	1	1	88	2 months	60	<40		2									No	No	No	No	No	No	No	No	No	No	No
606	027-028	32	27	2	54	6	3	No	No	Yes	No	No	No		6.17933	1		1	0	1	1	1	88	2 months	120	<40		2	6	2		99		1	0	1	Yes	Yes	No	No	No	No	No	Yes	No	Yes	No		00:36:00
607	027-029	32	27	2	47	4	2	No	No	Yes	No	No	No		1.68378	1		1	7	1	1	1	88	2 months	90	<40		2	6	2		99		1	0	1	No	No	No	No	No	No	No	No	No	No	Yes	Study specific visit	00:00:00
608	027-030	32	27	1	40	4	5	No	No	Yes	Yes	No	Yes	PASTEUR	3.30459	1		1	0	1	1	1	1		90	<40		2	6	2		99		1	7	1	Yes	Yes	No	No	No	No	No	Yes	No	Yes	No		00:08:00
609	027-031	32	27	1	52	5	1	No	No	Yes	No	No	No		2.50787	1		1	0	1	1	1	88	2 months	60	<40		2	6	2		99		1	0	1	No	No	No	No	No	No	No	No	No	No	Yes	Study specific visit	00:00:00
610	027-033	32	27	1	52	4	1	Yes	No	No	No	No	No		7.91786	1		1	0	1	1	1	1		90	<40		2	6	2		99		1	0	1	No	No	No	No	No	No	No	No	No	No	No
611	027-034	32	27	1	61	1	4	No	Yes	No	No	No	No		1.43463	1		1	0	1	1	1	1		90	<40		2	6	2		99		1	0	1	No	No	No	No	No	No	No	No	No	No	Yes	Study specific visit	00:00:00
612	027-035	32	27	2	44	4	1	Yes	No	No	No	No	No		2.423	1		1	0	1	1	1	1		90	<40		2	6	2		99		1	0	1	Yes	No	No	No	No	No	No	Yes	No	No	No		00:15:00
613	027-036	32	27	2	28	3	4	Yes	No	No	No	No	No		2.32717	1		1	0	1	1	1	88	2 months	60	<40		2	6	2		99		1	0	1	No	No	No	No	No	No	No	No	No	No	Yes	Study specific visit	00:00:00
614	027-037	32	27	1	41	5	5	Yes	No	No	No	No	No		5.5989	1		1	0	1	1	1	88	2 months	60	<40		2	6	2		99		1	0	1	Yes	Yes	No	No	No	Yes	Yes	Yes	No	Yes	No		00:30:00
615	027-038	32	27	2	44	1	2	Yes	No	No	No	No	No		4.9117	1		1	1	1	1	1	1		60	<40		2									No	No	No	No	No	No	No	No	No	No	Yes	Study specific visit	00:00:00
604	027-025	32	27	1	60	4	5	Yes	No	No	No	No	No		2.43669	1		1	0	1	1	1	88	2 months	60	<40		2	6	2		99		1	0	1	No	No	No	No	No	No	No	No	No	No	No
617	027-040	32	27	2	40	1	3	No	Yes	No	No	No	No		1.66461	1		1	1	1	1	1	88	2 months	60	<40		2	6	2		99		1	0	1	No	No	No	No	No	No	No	No	No	No	Yes	Study specific visit	00:00:00
618	027-041	32	27	2	51	3	3	Yes	No	No	No	No	No		1.68652	1		1	2	1	1	1	88	2 months	60	<40		2	6	2		99		1	0	1	No	No	No	No	No	No	No	No	No	No	Yes	Study specific visit	00:00:00
619	027-042	32	27	1	25	4	6	Yes	No	No	No	No	No		1.08145	1		1	0	1	1	1	88	2 months	60	<40		2	6	2		99		1	0	1	No	No	No	No	No	No	No	No	No	No	Yes	Study specific visit	00:00:00
620	027-043	32	27	1	37	1	6	No	Yes	No	No	No	No		1.08145	1		1	0	1	1	1	88	2 months	60	<40		2	6	2		99		1	0	1	No	No	No	No	No	No	No	No	No	No	Yes	Study specific visit	00:00:00
621	027-044	32	27	2	35	2	2	No	Yes	No	No	No	No		1.71937	1		1	0	1	1	1	1		90	<40		2	6	2		99		1	0	1	No	No	No	No	No	No	No	No	No	No	No
605	027-027	32	27	1	19	4	3	No	No	Yes	No	No	No		5.17728	1		1	0	1	1	1	88	2 months	60	<40		2	6	2		99		1	0	1	No	No	No	No	No	No	No	No	No	No	No
623	027-046	32	27	2	40	5	4	No	No	Yes	No	No	No		18.8747	1		1	0	1	1	1	88	2 months	60	<40		2	6	2		99		1	1	1	Yes	Yes	No	No	No	No	No	Yes	No	No	No		00:20:00
624	011-090	37	11	2	34	4	3	No	No	Yes	No	No	No		8.49829	1		1	3	1	99	99	1		90	Other, specify	302	2	6	1		88	TDF+3TC+DTG	1	1	1	Yes	Yes	Yes	No	No	Yes	No	No	No	No	No		00:03:00
625	011-091	39	11	2	43	5	3	No	No	Yes	No	No	No		1.3306	1		1	0	1	99	99	1		90	<40		2	6	2		99		1	0	1	Yes	No	Yes	No	No	No	No	No	Yes	No	No		00:05:00
626	011-092	37	11	2	41	1	5	No	Yes	Yes	No	No	No		12.909	1		1	0	1	99	99	1		90	<40		2	6	2		99		1	0	1	Yes	Yes	Yes	No	No	Yes	No	No	No	No	No		00:02:00
627	011-093	37	11	1	50	1	4	No	Yes	Yes	No	No	No		3.26352	1		1	4	1	99	99	1		120	<40		2	6	1		88	TDF+3TC+DTG	1	0	1	Yes	Yes	Yes	No	No	Yes	No	Yes	No	No	No		00:06:00
628	011-094	39	11	2	54	1	3	No	Yes	No	No	No	No		9.3744	1		1	1	1	99	99	1		90	<40		2	6	2		99		1	3	1	Yes	No	No	No	No	No	No	Yes	Yes	No	No		00:05:00
629	011-095	39	11	1	57	1	3	No	Yes	Yes	No	No	No		3.17864	1		1	0	1	99	99	1		90	<40		2	6	2		99		1	0	1	Yes	Yes	Yes	No	No	Yes	No	Yes	Yes	No	No		01:00:00
630	011-096	37	11	2	38	6	4	Yes	No	No	No	No	No		5.25941	1		1	0	1	99	99	1		90	<40		2									Yes	No	Yes	No	No	Yes	No	Yes	No	No	No		00:08:00
616	027-039	32	27	1	41	5	3	No	No	Yes	No	No	No		3.47433	1		1	0	1	1	1	1		90	<40		2									No	No	No	No	No	No	No	No	No	No	No
632	022-001	33	22	2	59	1	6	No	Yes	No	No	No	No		8.83778	2		2	0	1	1	1	1		90	<40		2									No	No	No	No	No	No	No	No	No	No	No
653	024-003	33	24	2	25	1	3	No	No	Yes	No	No	No		3.6742	1		1	0	1	1	1	88	2 months	60	<40		2									Yes	No	No	No	No	No	No	Yes	No	No	No		00:10:00
634	022-003	35	22	2	40	1	6	No	Yes	Yes	No	No	No		4.39973	1		1	2	1	1	1	1		90	<40		2	6	1		88	TDF+3TC+DTG	1	0	1	No	No	No	No	No	No	No	No	No	No	Yes	Study specific visit	00:00:00
635	022-004	35	22	2	38	1	1	Yes	No	No	No	No	No		2.20397	1		1	7	1	1	1	1		90	<40		2	6	1		88	TDF+3TC+DTG	1	0	1	No	No	No	No	No	No	No	No	No	No	No
622	027-045	32	27	2	38	4	3	Yes	No	No	No	No	No		1.08966	1		1	0	1	1	1	88	2 months	60	<40		2									No	No	No	No	No	No	No	No	No	No	No
637	022-006	35	22	2	35	1	4	No	Yes	No	No	No	No		1.21561	1		1	0	1	1	1	1		90	<40		2	6	2		99		1	0	1	Yes	Yes	No	No	No	No	No	Yes	No	Yes	No		00:05:00
638	022-007	35	22	2	26	4	3	Yes	No	No	No	No	No		1.71937	1		1	0	1	1	1	1		90	Other, specify	189	2									Yes	Yes	Yes	No	No	No	No	Yes	No	Yes	No		00:02:00
281	027-047	32	27	2	25	3	3	No	Yes	No	No	No	No		1.09514	1		1	1	1	1	1	1		90	<40		2									No	No	No	No	No	No	No	No	No	No	No
640	022-009	35	22	2	32	4	4	No	No	Yes	No	No	Yes	PASTEUR	4.76386	1		1	0	1	1	1	1		90	<40		2	6	1		88	TDF+3TC+DTG	1	0	1	Yes	Yes	Yes	No	No	No	No	Yes	No	Yes	No		00:05:00
844	025-038	31	25	2	39	3	1	Yes	No	No	No	No	No		1.01574	1		1	0	1	1	1	1		90	<40		2									No	No	No	No	No	No	No	No	No	No	No
642	022-011	35	22	2	54	1	1	Yes	No	No	No	No	No		1.34155	1		1	1	1	1	1	1		90	Other, specify	258	2	6	2		99		1	1	1	Yes	Yes	Yes	No	No	No	No	Yes	No	Yes	No		00:10:00
643	024-004	34	24	2	56	1	1	Yes	No	No	No	No	No		2.25051	1		1	3	1	1	1	88	2 months	60	Other, specify	210	2									Yes	No	No	No	No	No	No	Yes	No	No	No		00:40:00
644	026-030	35	26	2	30	5	1	No	No	Yes	No	No	Yes	PASTEUR NA NGAI	10.256	1		1	0	1	1	1	88	2 months	60	<40		2	6	1		88	TDF+3TC+DTG	1	0	1	Yes	Yes	No	No	No	No	No	Yes	No	Yes	No		00:07:00
645	026-031	35	26	2	47	5	5	Yes	No	No	No	No	No		1.8809	1		1	0	1	1	1	88	2 months	60	<40		2	6	1		88	TDF+3TC+DTG	1	0	1	No	No	No	No	No	No	No	No	No	No	No
646	026-032	35	26	2	31	4	3	No	No	Yes	Yes	No	Yes	PASTEUR	13.6482	1		1	0	1	1	1	88	2 months	90	<40		2	6	1		88	TDF+3TC+EFV	1	0	1	Yes	Yes	No	No	No	No	No	Yes	No	Yes	No		00:10:00
647	026-033	35	26	1	70	6	5	Yes	No	No	No	No	No		13.6208	1		1	0	1	1	1	88	2 months	60	<40		2	6	2		99		1	0	1	Yes	Yes	No	No	No	No	No	Yes	No	Yes	No		00:05:00
788	026-024	35	26	2	43	5	4	No	No	Yes	No	No	Yes	PASTEUR	4.39425	1		1	3	1	1	1	88	2 months	60	<40		2	6	1		88	TDF+3TC+DTG	1	0	1	No	No	No	No	No	No	No	No	No	No	No
649	026-035	35	26	2	61	1	5	No	Yes	Yes	No	No	No		4.03833	1		1	0	1	1	1	88	2 months	90	<40		2	6	2		99		1	0	1	Yes	No	No	No	No	No	No	No	No	No	No		00:10:00
650	026-036	35	26	2	38	4	5	No	No	Yes	No	No	No		1.01574	1		1	0	1	1	1	88	2 months	60	<40		2	6	1		88	TDF+3TC+DTG	1	1	1	Yes	No	No	No	No	No	No	Yes	No	Yes	No		00:30:00
793	026-028	35	26	2	33	3	2	No	No	Yes	No	No	No		1.04586	1		1	0	1	1	1	88	2 months	60	<40		2	6	1		88	TDF+3TC+DTG	1	0	1	Yes	Yes	Yes	No	No	No	No	Yes	No	Yes	No		00:30:00
652	024-001	33	24	2	26	1	4	Yes	No	No	No	No	No		3.09377	1		1	1	1	1	1	88	2 months	60	<40		2	6	2		99		1	0	1	Yes	No	Yes	No	No	Yes	No	Yes	No	No	No		00:05:00
831	026-029	35	26	1	63	5	5	No	Yes	No	No	No	No		11.5428	1		1	0	1	1	1	88	2 months	60	<40		2									Yes	Yes	Yes	No	No	Yes	No	Yes	No	No	No		00:10:00
654	024-005	34	24	2	60	5	5	No	No	Yes	No	No	No		2.46954	1		1	0	1	1	1	88	2 months	60	<40		2	6	2		99		1	0	1	Yes	No	No	No	No	No	No	Yes	No	No	No		00:30:00
655	024-006	34	24	1	48	1	5	No	Yes	No	No	No	No		4.59685	1		1	0	1	1	1	1		120	<40		2	6	1		88	TDF+3TC+DTG	1	0	1	Yes	No	No	No	No	No	No	Yes	No	No	No		00:13:00
656	024-007	34	24	2	28	4	5	Yes	No	No	No	No	No		1.32786	1		1	0	1	1	1	1		90	Other, specify	71	2	6	1		88	TDF+3TC+DTG	1	0	1	No	No	No	No	No	No	No	No	No	No	Yes	Study specific visit	00:00:00
657	024-008	34	24	2	51	6	2	Yes	No	No	No	No	No		2.8282	1		1	6	1	1	1	1		90	Other, specify	310	2									Yes	Yes	No	No	No	Yes	No	Yes	No	No	No		00:15:00
285	027-051	32	27	2	35	4	3	No	No	Yes	No	No	No		8.19986	1		1	0	1	1	1	88	2 months	60	<40		2	6	2		99		1	0	1	No	No	No	No	No	No	No	No	No	No	No
659	029-091	34	29	2	49	1	4	No	Yes	No	No	No	No		14.9185	1		1	0	1	1	1	1		90	<40		2	6	2		99		1	0	1	Yes	Yes	No	No	No	No	No	Yes	No	No	No		00:30:00
818	028-016	36	28					No	No	No	No	No	No		0																						No	No	No	No	No	No	No	No	No	No	No
661	021-004	38	21	2	49	6	2	Yes	No	No	No	No	No		1.97125	1		1	0	1	1	1	1		90	Other, specify	539	2	6	2		99		1	0	1	Yes	No	No	No	No	Yes	No	Yes	No	No	No		00:10:00
662	021-005	38	21	1	54	6	3	Yes	No	No	No	No	No		3.46886	1		1	0	1	1	1	88	2 months	60	Other, specify	198	2	6	2		99		1	0	1	Yes	No	No	No	No	Yes	No	Yes	No	No	No		00:15:00
663	021-007	38	21	2	59	6	2	Yes	No	No	No	No	No		2.42847	1		1	0	1	1	1	1		90	<40		2	6	1		88	TDF+3TC+DTG	1	0	1	No	No	No	No	No	No	No	No	No	No	Yes	Study specific visit	00:00:00
664	029-001	39	29	2	49	5	3	No	No	Yes	No	No	No		12.2272	88	TDF+3TC+LPV/r	2	1	1	1	1	1		90	<40		2	6	2		99		2	0	1	Yes	Yes	No	No	No	No	No	Yes	No	No	No		00:15:00
665	029-002	39	29	2	59	6	3	No	No	Yes	No	No	No		10.976	1		1	1	1	1	1	1		90	<40		2	6	1		88	TDF+3TC+DTG	1	0	1	No	No	No	No	No	No	No	No	No	No	No
666	029-003	39	29	2	49	6	3	No	No	Yes	No	No	No		13.8973	1		1	0	1	1	1	1		90	<40		2	6	1		88	TDF+3TC+DTG	1	0	1	Yes	Yes	No	No	No	No	No	Yes	No	No	No		00:30:00
667	029-004	39	29	2	25	4	4	No	No	Yes	No	No	No		6.73238	88	TDF+3TC+LPV/r	1	0	1	1	1	1		90	<40		2	6	1		88	TDF+3TC+DTG	1	2	1	Yes	Yes	No	No	No	No	No	Yes	Yes	No	No		00:25:00
668	029-005	39	29	2	63	6	4	Yes	No	No	No	No	No		13.0294	1		1	1	1	1	1	1		90	Other, specify	113	2	6	1		88	TDF+3TC+DTG	1	1	1	Yes	Yes	No	No	No	No	No	Yes	No	No	No		00:20:00
669	029-006	39	29	2	24	4	5	No	No	Yes	No	No	No		6.31622	1		1	2	1	1	1	1		90	<40		2	6	2		99		1	0	1	Yes	Yes	No	No	No	No	No	Yes	No	No	No		00:20:00
670	029-007	39	29	2	56	6	3	Yes	No	No	No	No	No		9.24846	88	TDF+3TC+LPV/r	2	1	1	1	1	1		90	<40		2									No	No	No	No	No	No	No	No	No	No	No
671	029-008	39	29	2	60	6	4	No	No	No	Yes	No	No		12.6297	1		1	0	1	1	1	1		90	<40		2	6	1		88	TDF+3TC+DTG	1	1	1	Yes	Yes	No	No	No	No	No	Yes	No	No	No		00:20:00
672	029-009	39	29	1	74	1	4	No	No	Yes	No	No	No		8.4627	1		1	0	1	1	1	1		90	<40		2	6	1		88	TDF+3TC+DTG	1	0	1	Yes	Yes	No	No	No	No	No	Yes	No	No	No		00:15:00
673	029-010	39	29	1	37	1	4	Yes	No	No	No	No	No		3.93155	1		1	1	1	1	1	1		90	<40		2	6	1		88	TDF+3TC+DTG	1	0	1	Yes	Yes	No	No	No	No	No	Yes	No	No	No		00:20:00
674	029-011	32	29	2	67	6	1	No	No	Yes	No	No	No		8.64066	1		1	0	1	1	1	88	2 months	60	<40		2	6	1		88	TDF+3TC+DTG	1	0	1	Yes	Yes	No	No	No	No	No	Yes	No	No	No		00:30:00
675	029-012	39	29	2	55	6	1	No	No	Yes	No	No	No		8.63244	1		1	0	1	1	1	1		90	<40		2	6	1		88	TDF+3TC+DTG	1	0	1	Yes	Yes	No	No	No	No	No	Yes	No	No	No		00:20:00
676	029-013	32	29	2	26	4	3	No	No	Yes	No	No	No		10.6366	88	TDF+3TC+LPV/r	2	0	1	1	1	1		90	<40		2	6	2		99		2	0	1	Yes	Yes	No	No	No	No	No	Yes	No	No	No		00:30:00
677	029-014	39	29	2	53	6	3	No	No	Yes	No	No	No		12.3614	1		1	0	1	1	1	1		90	<40		2	6	1		88	TDF+3TC+DTG	1	3	1	Yes	Yes	No	No	No	No	No	Yes	Yes	No	No		00:20:00
678	029-015	39	29	2	50	5	3	No	No	Yes	No	No	No		11.6167	1		1	2	1	1	1	1		90	<40		2	6	1		88	TDF+3TC+DTG	1	1	1	Yes	Yes	No	No	No	No	No	Yes	No	No	No		00:20:00
679	029-016	32	29	2	38	1	2	No	Yes	Yes	No	No	No		8.59959	1		1	0	1	1	1	1		90	<40		1	6	2		99		1	0	1	Yes	Yes	No	No	No	No	No	Yes	Yes	No	No		00:25:00
680	029-017	39	29	2	39	1	3	No	No	Yes	No	No	No		8.71184	1		1	0	1	1	1	1		90	<40		2	6	1		88	TDF+3TC+DTG	1	2	1	Yes	Yes	No	No	No	No	No	Yes	No	No	No		00:15:00
681	029-018	39	29	2	32	5	4	No	No	Yes	No	No	No		6.09993	88	TDF+3TC+LPV/r	2	1	1	1	1	1		90	<40		2	6	1		88	TDF+3TC+DTG	1	0	1	Yes	Yes	No	No	No	No	No	Yes	No	No	No		00:30:00
682	029-019	39	29	1	59	1	4	No	Yes	No	No	No	No		18.8474	1		1	0	1	1	1	1		90	<40		2	6	1		88	TDF+3TC+DTG	1	0	1	Yes	Yes	No	No	No	No	No	Yes	No	No	No		00:20:00
683	029-020	39	29	2	45	3	4	No	No	Yes	No	No	No		7.48802	1		1	0	1	1	1	1		90	<40		2	6	1		88	TDF+3TC+DTG	1	0	1	Yes	Yes	No	No	No	No	No	Yes	No	No	No		00:20:00
684	029-021	39	29	2	53	1	4	No	Yes	No	No	No	No		9.99863	1		1	1	1	1	1	1		90	<40		2	6	1		88	TDF+3TC+DTG	1	0	1	No	No	No	No	No	No	No	No	No	No	No
685	029-022	39	29	2	44	1	4	No	No	Yes	No	No	No		13.6619	1		1	2	1	1	1	88	2 months	60	<40		2	6	1		88	TDF+3TC+DTG	1	0	1	Yes	Yes	No	No	No	No	No	No	No	No	No		00:15:00
686	029-023	39	29	1	50	1	4	No	No	Yes	No	No	No		4.36413	88	TDF+3TC+LPV/r	2	0	1	1	1	1		90	<40		2	6	2		99		2	0	1	Yes	Yes	No	No	No	No	No	Yes	No	No	No		00:30:00
687	029-024	34	29	2	23	4	5	No	No	Yes	Yes	No	No		6.28337	88	TDF+3TC+LPV/r	2	5	1	1	1	1		90	<40		2	6	1		88	TDF+3TC+DTG	1	2	1	Yes	Yes	No	No	No	No	No	Yes	No	No	No		00:15:00
688	029-025	39	29	2	38	1	5	No	No	No	Yes	No	No		4.71458	1		1	0	1	1	1	1		90	<40		2	6	1		88	TDF+3TC+DTG	1	0	1	Yes	No	No	No	No	No	No	Yes	No	No	No		00:10:00
689	029-026	34	29	1	34	4	5	No	No	Yes	No	No	No		15.5811	1		1	0	1	1	1	1		90	<40		2	6	1		88	TDF+3TC+DTG	1	0	1	Yes	Yes	No	No	No	No	No	Yes	No	No	No		00:15:00
690	029-027	34	29	2	49	6	2	No	No	Yes	No	No	No		2.62286	1		1	0	1	1	1	1		90	Other, specify	171	2	6	1		88	TDF+3TC+DTG	1	2	1	Yes	Yes	No	No	No	No	No	Yes	No	No	No		00:20:00
691	029-028	39	29	1	46	3	4	No	No	Yes	No	No	No		9.37988	1		1	2	1	1	1	1		90	<40		2	6	1		88	TDF+3TC+DTG	1	1	1	Yes	Yes	No	No	No	No	No	Yes	No	No	No		00:20:00
692	029-029	34	29	1	56	6	5	No	No	Yes	No	No	No		7.54825	1		1	0	1	1	1	1		90	<40		2	6	1		88	TDF+3TC+DTG	1	0	1	Yes	Yes	No	No	No	No	No	Yes	No	No	No		00:15:00
693	029-030	39	29	1	48	5	3	No	No	Yes	No	No	No		3.15127	88	ABC+3TC+EFV	2	0	1	1	1	1		90	<40		2	6	1		88	ABC+3TC+DTG	2	0	1	Yes	Yes	No	No	No	No	No	Yes	No	No	No		00:15:00
694	029-087	34	29	2	50	1	5	No	Yes	Yes	No	No	No		6.77892	88	TDF+3TC+LPV/r	2	0	1	1	1	1		90	Other, specify	99	2	6	2		99		1	2	1	Yes	Yes	No	No	No	No	No	Yes	No	No	No		00:30:00
695	029-032	34	29	2	46	6	3	No	No	No	No	No	Yes	PASTEUR	8.55031	1		1	1	1	1	1	1		90	<40		2	6	2		99		1	1	1	Yes	Yes	Yes	No	No	No	No	Yes	No	No	No		00:30:00
696	029-033	34	29	2	51	6	4	No	No	Yes	No	No	No		13.4648	1		1	0	1	1	1	88	2 months	60	<40		2	6	1		88	TDF+3TC+DTG	1	1	1	Yes	Yes	No	No	No	No	No	Yes	No	No	No		00:15:00
697	029-034	39	29	2	45	6	4	No	No	Yes	No	No	No		4.59959	1		1	1	1	1	1	1		90	<40		2	6	1		88	TDF+3TC+DTG	1	0	1	No	No	No	No	No	No	No	No	No	No	No
698	029-035	39	29	2	43	1	5	No	No	Yes	No	No	No		3.69884	1		1	3	1	1	1	1		90	<40		2	6	2		99		1	1	1	Yes	No	No	No	No	No	No	Yes	No	No	No		00:30:00
699	029-036	39	29	2	43	1	4	No	Yes	No	No	No	No		2.28611	88	TDF+3TC+LPV/r	2	0	1	1	1	1		90	<40		2	6	1		88	TDF+3TC+DTG	1	1	1	Yes	Yes	No	No	No	No	No	Yes	No	No	No		00:25:00
700	029-037	39	29	2	56	6	3	Yes	No	No	No	No	No		3.37303	1		1	0	1	1	1	1		90	<40		2	6	1		88	TDF+3TC+DTG	1	0	1	Yes	Yes	No	No	No	No	No	Yes	No	No	No		00:20:00
701	029-038	39	29	1	49	1	5	No	No	Yes	No	No	No		11.1157	88	TDF+3TC+LPV/r	2	0	1	1	1	1		90	<40		2	6	1		88	TDF+3TC+DTG	1	0	1	Yes	No	No	No	No	No	No	Yes	No	No	No		00:20:00
702	029-039	39	29	2	57	1	3	No	No	Yes	No	No	No		0.999316	1		1	0	1	1	1	1		90	<40		2	6	1		88	TDF+3TC+DTG	1	1	1	Yes	Yes	No	No	No	No	No	Yes	No	No	No		00:25:00
703	029-040	34	29	2	55	6	3	No	No	Yes	No	No	No		10.6393	1		1	0	1	1	1	88	2 months	60	<40		2	6	1		88	TDF+3TC+DTG	1	2	1	Yes	No	No	No	No	No	No	Yes	No	No	No		00:25:00
704	029-041	39	29	2	46	2	3	No	Yes	No	No	No	No		11.3457	1		1	0	1	1	1	1		90	<40		2	6	1		88	TDF+3TC+DTG	1	0	1	Yes	Yes	No	No	No	No	No	Yes	Yes	No	No		00:15:00
705	029-042	39	29	2	56	6	3	No	No	Yes	No	No	No		11.0116	2		2	0	1	1	1	1		90	Other, specify	101	2	6	2		99		1	1	1	Yes	Yes	No	No	No	No	No	Yes	No	No	No		00:15:00
706	029-043	39	29	2	43	1	2	No	Yes	No	No	No	No		12.282	1		1	0	1	1	1	1		90	<40		2	6	1		88	TDF+3TC+DTG	1	0	1	Yes	Yes	No	No	No	No	No	Yes	No	No	No		00:20:00
707	029-044	39	29	2	40	5	4	No	No	Yes	No	No	No		6.22313	1		1	0	1	1	1	1		90	<40		2	6	2		99		1	1	1	No	No	No	No	No	No	No	No	No	No	No
708	029-045	34	29	1	67	1	5	Yes	No	No	No	No	No		6.65572	1		1	1	1	1	1	1		90	<40		2	6	1		88	TDF+3TC+DTG	1	0	1	Yes	Yes	No	No	No	No	No	Yes	No	No	No		00:25:00
709	021-002	38	21	2	61	1	1	No	Yes	No	No	No	No		1.37988	1		1	1	1	1	1	88	2 months	60	<40		2	6	2		99		1	1	1	Yes	No	No	No	No	Yes	No	Yes	No	No	No		00:05:00
710	029-046	39	29	1	44	5	3	Yes	No	No	No	No	No		3.69884	1		1	1	1	1	1	1		90	<40		2	6	2		99		1	1	1	Yes	Yes	No	No	No	No	No	Yes	No	No	No		00:30:00
711	029-047	34	29	2	52	3	1	Yes	No	No	No	No	No		4.86242	1		1	0	1	1	1	1		90	<40		2	6	1		88	TDF+3TC+DTG	1	0	1	Yes	Yes	No	No	No	No	No	Yes	No	No	No		00:25:00
712	029-048	39	29	2	53	6	4	No	No	Yes	No	No	No		8.44353	1		1	0	1	1	1	1		90	Other, specify	371	2	6	1		88	TDF+3TC+DTG	1	0	1	Yes	Yes	No	No	No	No	No	Yes	No	No	No		00:20:00
713	029-049	39	29	2	59	6	5	No	No	Yes	No	No	No		8.37782	1		1	1	1	1	1	1		90	Other, specify	61	2	6	1		88	TDF+3TC+DTG	1	0	1	Yes	Yes	No	No	No	No	No	Yes	No	No	No		00:25:00
714	029-050	39	29	2	68	6	5	No	No	Yes	No	No	No		7.44148	1		1	3	1	1	1	1		90	<40		2	6	2		99		1	1	1	Yes	Yes	No	No	No	No	No	Yes	No	No	No		00:25:00
715	029-051	34	29	2	54	5	3	No	No	Yes	No	No	No		2.85558	1		1	0	1	1	1	1		90	<40		2	6	2		99		1	1	1	Yes	Yes	No	No	No	No	No	Yes	No	No	No		00:20:00
716	029-052	34	29	2	53	4	5	No	No	Yes	No	No	No		7.70705	1		1	2	1	1	1	1		90	<40		2	6	1		88	TDF+3TC+DTG	1	1	1	Yes	Yes	No	No	No	No	No	Yes	No	No	No		00:20:00
717	029-053	34	29	2	56	4	3	No	No	Yes	No	No	No		1.62902	1		1	0	1	1	1	1		90	<40		2	6	2		99		1	0	1	Yes	No	No	No	No	No	No	Yes	No	No	No		00:25:00
718	029-054	39	29	2	46	1	3	No	Yes	No	No	No	No		8.70637	1		1	0	1	1	1	1		90	<40		2	6	1		88	TDF+3TC+DTG	1	2	1	Yes	Yes	No	No	No	No	No	Yes	No	No	No		00:25:00
719	029-055	39	29	2	55	6	4	Yes	No	No	No	No	No		11.2827	1		1	0	1	1	1	1		90	<40		2	6	2		99		1	0	1	Yes	Yes	No	No	No	No	No	Yes	No	No	No		00:30:00
720	029-056	39	29	2	50	5	4	No	No	Yes	No	No	No		11.2663	1		1	0	1	1	1	1		90	Other, specify	106	2	6	1		88	TDF+3TC+DTG	1	0	1	Yes	Yes	No	No	No	No	No	Yes	No	No	No		00:30:00
721	029-057	39	29	1	52	1	4	No	Yes	Yes	No	No	No		6.93498	1		1	1	1	1	1	1		90	Other, specify	78	2	6	2		99		1	1	1	Yes	Yes	No	No	No	No	No	Yes	No	No	No		00:15:00
722	029-058	39	29	1	66	1	5	No	Yes	No	No	No	No		11.4962	1		1	0	1	1	1	1		90	<40		2	6	2		99		1	0	1	Yes	Yes	No	No	No	No	No	Yes	No	No	No		00:20:00
723	029-059	39	29	2	58	6	4	No	No	Yes	No	No	No		10.3628	88	TDF+3TC+LPV/r	2	3	1	1	1	1		90	<40		2	6	1		88	TDF+3TC+DTG	1	0	1	Yes	Yes	No	No	No	No	No	Yes	No	No	No		00:30:00
724	029-061	39	29	2	40	5	5	Yes	No	No	No	No	No		13.0705	1		1	1	1	1	1	1		90	<40		2	6	2		99		1	0	1	Yes	No	No	No	No	No	No	Yes	No	No	No		00:20:00
725	029-060	34	29	2	68	1	3	No	No	Yes	No	No	No		8.71732	1		1	0	1	1	1	2		180	<40		2	6	1		88	TDF+3TC+DTG	1	2	1	Yes	Yes	No	No	No	No	No	Yes	No	No	No		00:20:00
726	029-062	34	29	2	69	6	3	No	No	Yes	No	No	No		13.5934	1		1	0	1	1	1	1		90	<40		2	6	1		88	TDF+3TC+DTG	1	0	1	No	No	No	No	No	No	No	No	No	No	No
727	029-063	34	29	2	40	4	4	No	No	Yes	No	No	No		5.76318	1		1	0	1	1	1	88	2 months	60	<40		2									Yes	Yes	Yes	No	No	No	No	Yes	No	No	No		00:20:00
728	029-064	34	29	2	48	6	3	No	No	Yes	Yes	No	No		4.97194	1		1	0	1	1	1	1		90	<40		2	6	2		99		1	1	1	Yes	Yes	No	No	No	No	No	Yes	No	No	No		00:30:00
729	029-065	34	29	2	56	6	4	No	No	Yes	No	No	No		11.6851	1		1	2	1	1	1	1		90	<40		2	6	2		99		1	0	1	Yes	Yes	No	No	No	No	No	Yes	No	No	No		00:30:00
730	029-066	39	29	2	42	1	1	No	Yes	Yes	No	No	No		10.423	1		1	0	1	1	1	1		90	Other, specify	154	2	6	2		99		1	0	1	Yes	Yes	No	No	No	No	No	Yes	No	No	No		00:20:00
731	029-067	39	29	2	67	6	1	No	No	Yes	No	No	No		8.54483	1		1	1	1	1	1	1		90	<40		2	6	1		88	TDF+3TC+DTG	1	0	1	Yes	Yes	No	No	No	No	No	Yes	No	No	No		00:15:00
732	029-068	39	29	2	42	6	4	No	No	Yes	No	No	No		11.8029	1		1	1	1	1	1	1		90	<40		2	6	2		99		1	2	1	Yes	Yes	No	No	No	No	No	Yes	No	No	No		00:30:00
733	029-069	39	29	1	58	5	3	Yes	No	No	No	No	No		9.73306	88	TDF+3TC+NVP	2	2	1	1	1	1		90	Other, specify	916	2	6	2		99		1	0	1	Yes	Yes	No	No	No	No	No	Yes	No	No	No		00:20:00
734	029-070	34	29	1	50	4	3	No	No	Yes	No	No	No		6.10541	1		1	1	1	1	1	1		90	<40		2	6	2		99		1	1	1	No	No	No	No	No	No	No	No	No	No	No
735	029-071	39	29	2	41	4	5	No	No	Yes	No	No	No		6.04244	1		1	0	1	1	1	1		90	<40		2	6	2		99		1	2	1	No	No	No	No	No	No	No	No	No	No	Yes	Study specific visit	00:00:00
736	029-072	34	29	2	39	5	3	No	No	Yes	No	No	No		1.34428	1		1	0	1	1	1	1		90	<40		2	6	2		99		1	2	1	No	No	No	No	No	No	No	No	No	No	No
737	029-073	39	29	2	61	6	3	No	No	Yes	No	No	No		14.7351	1		1	0	1	1	1	1		90	<40		2	6	2		99		1	0	1	Yes	Yes	No	No	No	No	No	Yes	No	No	No		00:30:00
738	029-074	34	29	2	35	1	4	No	Yes	Yes	No	No	No		13.6975	88	TDF+3TC+LPV/r	2	0	1	1	1	1		90	<40		2	6	1		88	TDF+3TC+DTG	1	2	1	Yes	Yes	No	No	No	No	No	Yes	No	No	No		00:25:00
739	029-075	34	29	1	58	1	5	No	Yes	Yes	No	No	No		1.08966	1		1	0	1	1	1	1		90	<40		2	6	2		99		1	0	1	Yes	Yes	No	No	No	No	No	Yes	No	No	No		00:30:00
740	029-076	34	29	2	39	6	3	Yes	No	No	No	No	No		1.74127	1		1	0	1	1	1	1		90	Other, specify	69	2	6	2		99		1	3	1	No	No	No	No	No	No	No	No	No	No	No
741	026-001	35	26	2	34	4	3	Yes	No	No	No	No	No		1.80424	1		1	0	1	1	1	88	2 months	60	<40		2	6	2		99		1	0	1	Yes	Yes	Yes	No	No	Yes	No	Yes	No	No	No		00:05:00
742	026-002	34	26	1	64	1	5	No	Yes	No	No	No	No		1.14716	1		1	0	1	1	1	88	2 months	60	Other, specify	112	2	6	2		99		1	1	1	Yes	Yes	Yes	No	No	Yes	No	Yes	No	No	No		00:10:00
743	026-003	35	26	2	54	6	3	No	No	Yes	Yes	No	No		2.08624	1		1	0	1	1	1	88	2 months	60	Other, specify	43	2	6	2		99		1	0	1	Yes	Yes	Yes	No	No	Yes	No	No	Yes	No	No		00:30:00
744	026-041	35	26	1	50	1	4	No	No	Yes	No	No	No		3.92334	1		1	0	1	1	1	88	2 months	90	<40		2	6	2		99		1	0	1	Yes	Yes	No	No	No	No	No	No	No	Yes	No		00:02:00
745	026-004	34	26	2	44	6	4	Yes	No	No	No	No	No		4.19986	1		1	0	1	1	1	88	2 months	60	<40		2	6	2		99		1	0	1	Yes	Yes	Yes	No	No	Yes	No	Yes	Yes	No	No		00:30:00
746	026-005	35	26	2	54	1	5	No	Yes	No	No	No	No		2.0178	1		1	0	1	1	1	88	2 months	60	<40		2	6	2		99		1	0	1	Yes	Yes	Yes	No	No	Yes	No	Yes	No	No	No		00:10:00
747	026-038	35	26	2	36	4	3	No	No	Yes	No	No	Yes	PASTEUR	5.0486	1		1	0	1	1	1	88	2 months	90	<40		2	6	2		99		1	0	1	Yes	No	No	No	No	No	No	No	Yes	Yes	No		00:05:00
748	026-039	35	26	2	43	1	4	No	Yes	No	No	No	Yes	PASTEUR	4.87885	1		1	0	1	1	1	88	2 months	90	<40		2									Yes	Yes	Yes	No	No	Yes	No	No	No	Yes	No		00:05:00
749	026-040	35	26	1	59	5	5	No	No	Yes	No	No	No		7.22519	1		1	1	1	1	1	88	2 months	90	<40		2	6	2		99		1	0	1	Yes	Yes	No	No	No	No	No	Yes	No	Yes	No		00:02:00
452	028-031	36	28	2	43	6	3	No	Yes	No	No	No	No		4.53936	1		1	0	1	1	1	88	2 months	60	<40		2									No	No	No	No	No	No	No	No	No	No	No
751	024-010	34	24	1	35	4	5	Yes	No	No	No	No	No		1.26489	1		1	0	1	1	1	1		90	<40		2	6	1		88	TDF+3TC+DTG	1	0	1	Yes	Yes	No	No	No	Yes	No	Yes	No	No	No		00:15:00
752	024-011	34	24	1	49	1	2	Yes	No	No	No	No	No		3.55647	1		1	2	1	1	1	1		90	<40		2	6	1		88	TDF+3TC+DTG	1	0	1	Yes	No	No	No	No	Yes	No	Yes	No	No	No		00:20:00
753	024-012	34	24	2	56	5	2	Yes	No	No	No	No	No		1.05681	1		1	5	1	1	1	1		90	Other, specify	42	2	6	2		99		1	3	1	Yes	Yes	No	No	No	No	No	Yes	No	No	No		00:20:00
754	024-013	34	24	2	46	2	3	No	Yes	Yes	No	No	No		1.04038	1		1	0	1	1	1	88	2 months	60	Other, specify	867	2	6	2		99		1	0	1	Yes	Yes	No	No	No	No	No	No	No	No	No		00:05:00
755	029-077	39	29	2	48	6	4	No	No	Yes	No	No	No		7.92608	1		1	0	1	1	1	1		90	<40		2	6	2		99		1	0	1	Yes	Yes	No	No	No	No	No	Yes	No	No	No		00:20:00
756	029-078	39	29	2	69	6	4	Yes	No	No	No	No	No		5.71116	1		1	0	1	1	1	1		90	<40		2	6	2		99		1	0	1	Yes	Yes	No	No	No	No	No	No	No	No	No		00:20:00
757	029-079	39	29	2	54	1	2	No	Yes	No	No	No	No		3.88775	1		1	0	1	1	1	1		90	<40		2	6	2		99		1	0	1	Yes	Yes	No	No	No	No	No	Yes	Yes	No	No		00:20:00
758	029-080	34	29	2	56	6	3	No	No	Yes	No	No	No		5.68925	1		1	6	1	1	1	2		180	<40		2	6	1		88	TDF+3TC+DTG	1	0	1	Yes	Yes	No	No	No	No	No	Yes	No	No	No		00:20:00
759	029-081	34	29	2	66	6	3	Yes	No	No	No	No	No		7.50445	1		1	0	1	1	1	1		90	<40		2	6	2		99		1	1	1	Yes	Yes	No	No	No	No	No	Yes	No	No	No		00:30:00
760	029-082	34	29	2	26	4	4	No	Yes	Yes	No	No	No		1.48392	1		1	0	1	1	1	1		90	<40		2	6	2		99		1	0	1	Yes	Yes	No	No	No	No	No	Yes	No	No	No		00:30:00
761	029-083	34	29	2	56	4	4	No	No	No	No	No	Yes	PASTEUR	12.7201	88	TDF+3TC+LPV/r	2	3	1	1	1	88	2 months	60	<40		2	6	2		99		1	1	1	Yes	Yes	No	No	No	No	No	Yes	No	No	No		00:20:00
762	029-085	34	29	1	22	4	5	Yes	No	No	No	No	No		12.501	88	TDF+3TC+LPV/r	2	14	1	1	1	88	2 months	60	<40		2	6	2		99		1	0	1	Yes	Yes	No	No	No	No	No	Yes	No	No	No		00:25:00
763	029-086	34	29	2	44	1	5	No	Yes	Yes	No	No	No		14.7734	1		1	0	1	1	1	1		90	<40		2	6	1		88	TDF+3TC+DTG	1	0	1	Yes	No	No	No	No	No	No	Yes	No	No	No		00:20:00
764	029-088	39	29	1	45	1	5	No	Yes	No	No	No	No		4.91444	1		1	1	1	1	1	1		90	Other, specify	896	2	6	2		99		1	0	1	No	No	No	No	No	No	No	No	No	No	No
765	029-089	34	29	2	63	6	5	No	No	Yes	No	No	No		12.783	1		1	0	1	1	1	1		90	<40		2	6	2		99		1	0	1	Yes	Yes	No	No	No	No	No	Yes	No	No	No		00:25:00
766	029-090	39	29	2	63	5	5	No	No	Yes	No	No	No		1.08693	1		1	0	1	1	1	1		90	<40		2	6	2		99		1	0	1	Yes	Yes	No	No	No	No	No	Yes	No	No	No		00:20:00
767	026-042	35	26	1	59	1	4	No	Yes	Yes	No	No	No		9.70021	88	TDF+3TC+LPV/r	2	0	1	1	1	88	2 months	90	<40		2	6	2		99		1	0	1	Yes	No	No	No	No	No	No	Yes	No	Yes	No		00:01:00
768	026-043	35	26	1	55	5	4	No	No	Yes	No	No	No		3.78371	1		1	3	1	1	1	88	2 months	90	Other, specify	702	2	6	2		99		1	0	1	Yes	Yes	No	No	No	No	No	Yes	No	Yes	No		00:10:00
769	026-044	35	26	2	31	4	3	No	No	Yes	No	No	No		1.36619	1		1	0	1	1	1	1		90	Other, specify	40	2	6	2		99		1	1	1	Yes	Yes	No	No	No	No	No	Yes	No	Yes	No		00:02:00
770	026-045	35	26	2	53	6	5	Yes	No	No	No	No	No		1.22108	1		1	2	1	1	1	88	2 months	60	Other, specify	332	2	6	2		99		1	0	1	Yes	No	No	No	No	No	No	Yes	No	Yes	No		00:05:00
771	026-006	35	26	2	52	6	5	Yes	No	No	No	No	No		7.71526	1		1	0	1	1	1	88	2 months	60	<40		2	6	2		99		1	0	1	Yes	Yes	Yes	No	No	Yes	No	Yes	No	No	No		00:15:00
772	026-007	35	26	1	61	6	5	No	No	Yes	No	No	No		11.77	1		1	0	1	1	1	88	2 months	60	<40		2	6	2		99		1	0	1	Yes	Yes	Yes	No	No	Yes	No	No	No	No	No		00:15:00
456	028-035	36	28	2	45	1	4	No	Yes	No	Yes	No	No		12.2108	1		1	2	1	1	1	1		90	<40		2									No	No	No	No	No	No	No	No	No	No	No
774	026-009	35	26	2	65	6	3	No	No	Yes	No	No	Yes	PROPHETE YA EGLISE	3.43053	1		1	0	1	1	1	88	2 months	60	<40		2	6	1		88	TDF+3TC+DTG	1	0	1	Yes	Yes	Yes	No	No	No	Yes	Yes	No	No	No		00:05:00
775	026-010	35	26	2	29	4	3	No	Yes	No	No	No	Yes	PASTEUR	2.61739	1		1	0	1	1	1	88	2 months	60	<40		2	6	2		99		1	0	1	Yes	No	Yes	No	No	No	No	Yes	No	No	No		00:10:00
776	026-011	35	26	2	26	1	5	No	Yes	No	No	No	No		4.58316	1		1	0	1	1	1	88	2 months	60	<40		2	6	1		88	TDF+3TC+DTG	1	0	1	No	No	No	No	No	No	No	No	No	No	No
777	026-012	35	26	1	42	5	3	Yes	No	No	No	No	No		1.38261	1		1	0	1	1	1	88	2 months	60	<40		2	6	2		99		1	7	1	Yes	Yes	Yes	No	No	No	No	Yes	No	No	No		00:15:00
778	026-013	35	26	2	41	6	1	No	No	No	No	No	Yes	PASTEUR	1.79877	1		1	0	1	1	1	88	2 months	60	<40		2	6	2		99		1	2	1	Yes	No	Yes	No	No	No	No	Yes	No	No	No		00:45:00
779	026-014	35	26	2	54	6	3	No	No	Yes	No	No	No		1.02396	1		1	0	1	1	1	88	2 months	60	<40		2	6	2		99		1	0	1	Yes	Yes	Yes	No	No	Yes	No	Yes	No	No	No		00:20:00
780	026-015	35	26	2	28	4	5	Yes	No	No	No	No	No		2.6694	1		1	2	1	1	1	88	2 months	60	<40		2									Yes	Yes	Yes	No	No	Yes	No	Yes	No	No	No		01:00:00
781	026-016	35	26	2	51	1	5	No	Yes	No	No	No	No		12.3368	1		1	0	1	1	1	88	2 months	60	<40		2	6	1		88	TDF+3TC+DTG	1	1	1	Yes	Yes	Yes	No	No	Yes	No	Yes	No	Yes	No		00:10:00
782	026-017	35	26	2	38	1	3	No	Yes	Yes	No	No	Yes	PASTEUR	5.69747	1		1	0	1	1	1	88	2 months	60	Other, specify	124	2	6	1		88	TDF+3TC+DTG	1	0	1	Yes	Yes	Yes	No	No	No	No	Yes	No	No	No		00:15:00
459	028-038	36	28	2	47	5	2	No	No	Yes	No	No	No		6.69952	1		1	0	1	1	1	1		90	<40		2	6	2		99		1	0	1	No	No	No	No	No	No	No	No	No	No	No
784	026-019	35	26	1	32	3	1	Yes	No	No	No	No	No		1.45106	1		1	0	1	1	1	88	2 months	60	Other, specify	54	2									No	No	No	No	No	No	No	No	No	No	No
785	026-020	35	26	2	55	6	3	Yes	No	No	No	No	No		3.11294	2		2	0	1	1	1	88	2 months	60	<40		2	6	2		99		2	8	1	Yes	Yes	Yes	No	No	Yes	No	Yes	No	No	No		00:10:00
786	026-021	35	26	2	33	4	5	Yes	No	No	No	No	No		1.15537	1		1	0	1	1	1	88	2 months	60	<40		2	6	1		88	TDF+3TC+DTG	1	0	1	No	Yes	No	No	No	Yes	No	Yes	Yes	Yes	No		00:30:00
787	026-023	35	26	1	20	4	4	No	No	Yes	No	No	No		1.06776	1		1	0	1	1	1	88	2 months	60	<40		2	6	1		88	TDF+3TC+DTG	1	0	1	No	No	Yes	No	No	Yes	No	Yes	No	No	No		00:05:00
648	026-034	35	26	2	61	6	5	No	No	Yes	Yes	No	No		6.73238	1		1	0	1	1	1	88	2 months	90	<40		2									Yes	Yes	Yes	No	No	Yes	No	Yes	No	Yes	No		00:05:00
789	026-025	35	26	2	59	6	5	No	No	Yes	No	No	No		1.41821	1		1	2	1	1	1	88	2 months	60	<40		2	6	1		88	TDF+3TC+DTG	1	7	1	No	Yes	No	No	No	No	No	No	Yes	Yes	No		00:05:00
482	028-060	36	28	1	46	5	3	Yes	No	No	No	No	No		4.67625	1		1	0	1	1	1	1		90	<40		2									No	No	No	No	No	No	No	No	No	No	No
791	025-037	31	25	2	45	6	4	Yes	No	No	No	No	No		1.00479	1		1	0	1	1	1	1		90	<40		2	6	2		99		1	0	1	Yes	Yes	No	No	No	No	No	Yes	No	Yes	No		00:05:00
792	026-027	35	26	2	51	5	3	No	No	Yes	No	No	Yes	PASTEUR	3.06092	1		1	0	1	1	1	88	2 months	60	<40		2	6	2		99		1	0	1	Yes	Yes	Yes	No	No	Yes	No	Yes	No	No	No		00:10:00
651	026-037	35	26	2	55	5	3	Yes	No	No	No	No	No		1.5332	1		1	0	1	1	1	88	2 months	90	<40		2	6	2		99		1	1	1	Yes	No	No	No	No	No	No	No	No	Yes	No		00:05:00
794	011-098	37	11	2	50	6	5	No	No	Yes	No	No	No		6.01506	1		1	1	1	99	99	1		90	<40		2	6	1		88	TDF+3TC+DTG	1	0	1	Yes	Yes	Yes	No	No	Yes	No	No	No	No	No		00:02:00
795	011-099	37	11	2	48	6	3	No	No	Yes	No	No	No		11.3511	1		1	0	1	99	99	1		90	<40		2	6	2		99		1	0	1	Yes	Yes	Yes	No	No	No	No	No	No	No	No		00:05:00
796	011-100	39	11	1	45	1	3	No	Yes	Yes	No	No	No		3.41684	1		1	1	1	99	99	1		90	<40		2	6	2		99		1	0	1	Yes	No	No	No	No	Yes	No	No	No	No	No		00:02:00
797	011-101	37	11	2	52	6	5	Yes	No	No	No	No	No		5.013	1		1	0	1	99	99	1		90	Other, specify	52	2	6	2		99		1	0	1	Yes	Yes	Yes	No	No	Yes	No	No	No	No	No		00:05:00
798	011-102	37	11	2	30	4	5	No	No	Yes	No	No	No		4.50376	1		1	0	1	99	99	1		90	<40		2									Yes	Yes	Yes	No	No	No	No	Yes	No	No	No		00:03:00
799	011-103	39	11	2	47	5	3	Yes	No	No	No	No	No		5.85352	1		1	0	1	99	99	1		90	<40		2	6	1		88	TDF+3TC+DTG	1	1	1	Yes	No	Yes	No	No	No	No	No	No	No	No		00:10:00
800	011-104	39	11	2	37	5	3	No	No	Yes	No	No	No		5.82615	1		1	4	1	99	99	1		90	<40		2	6	2		99		1	1	1	Yes	Yes	Yes	No	No	Yes	No	No	No	No	No		00:03:00
801	011-105	39	11	2	35	1	3	No	No	Yes	No	No	No		7.70705	1		1	0	1	99	99	1		90	<40		2	6	2		99		1	0	1	Yes	No	Yes	No	No	Yes	No	No	No	No	No		00:03:00
802	029-092	34	29	1	50	1	4	No	No	Yes	No	No	No		9.1718	1		1	4	1	1	1	1		90	<40		2	6	2		99		1	1	1	Yes	Yes	No	No	No	No	No	Yes	No	No	No		00:20:00
803	029-093	34	29	1	36	4	5	No	No	Yes	No	No	No		4.83778	1		1	0	1	1	1	1		90	<40		2	6	2		99		1	0	1	Yes	Yes	No	No	No	No	No	Yes	No	No	No		00:20:00
804	029-094	34	29	2	42	1	4	No	Yes	Yes	No	No	No		9.99042	88	TDF+3TC+NVP	2	1	1	1	1	88	2 months	60	<40		2	6	2		99		1	0	1	No	No	No	No	No	No	No	No	No	No	No
805	029-095	39	29	2	39	1	4	No	Yes	No	No	No	No		4.15606	1		1	0	1	1	1	1		90	<40		2	6	2		99		1	0	1	Yes	Yes	No	No	No	No	No	Yes	No	No	No		00:25:00
806	029-096	34	29	2	43	5	3	No	No	Yes	No	No	No		10.8172	1		1	2	1	1	1	1		90	<40		2	6	2		99		1	0	1	No	No	No	No	No	No	No	No	No	No	No
807	025-036	31	25	2	68	6	4	No	No	Yes	No	No	No		11.7454	1		1	0	1	1	1	1		90	<40		2									Yes	Yes	No	No	No	No	No	Yes	No	Yes	No		00:05:00
808	029-097	39	29	2	61	5	5	Yes	No	No	No	No	No		11.729	1		1	1	1	1	1	1		90	<40		2	6	2		99		1	1	1	Yes	Yes	No	No	No	No	No	Yes	No	No	No		00:20:00
809	029-098	39	29	2	58	5	3	No	No	Yes	No	No	No		10.8282	1		1	1	1	1	1	1		90	<40		2	6	2		99		1	1	1	Yes	Yes	No	No	No	No	No	Yes	No	No	No		00:20:00
810	029-101	39	29	2	68	6	4	No	No	Yes	No	No	No		6.74059	88	TDF+3TC+NVP	2	0	1	1	1	1		90	Other, specify	51	2	6	2		99		1	0	1	No	No	No	No	No	No	No	No	No	No	Yes	Study specific visit	00:00:00
811	027-053	32	27	2	49	5	2	Yes	No	No	No	No	No		1.02669	1		1	0	1	1	1	1		90	<40		2									No	No	No	No	No	No	No	No	No	No	Yes	Study specific visit	00:00:00
812	027-054	32	27	2	55	5	3	No	No	Yes	No	No	No		1.0705	88	TDF+3TC+DTG	1	0	1	1	1	88	2 months	14	<40		2									No	No	No	No	No	No	No	No	No	No	No
813	028-116	36	28	2	51	6	5	Yes	No	No	No	No	No		1.49487	1		1	0	1	1	1	1		90	<40		2	6	2		99		1	0	1	Yes	Yes	Yes	No	No	Yes	Yes	Yes	No	No	No		00:20:00
814	028-117	36	28	1	52	1	5	No	Yes	No	No	No	No		3.11841	1		1	0	1	1	1	1		90	<40		2	6	2		99		1	0	1	Yes	Yes	Yes	No	No	No	No	Yes	No	Yes	No		00:15:00
815	028-118	36	28	2	29	1	5	No	Yes	No	No	No	No		3.85489	1		1	0	1	1	1	1		90	<40		2									Yes	Yes	Yes	No	No	No	No	Yes	No	No	No		00:20:00
816	028-115	36	28	2	48	6	3	Yes	No	No	No	No	No		6.03696	1		1	1	1	1	1	1		90	<40		2	6	2		99		1	0	1	Yes	Yes	Yes	No	No	No	No	Yes	No	Yes	No		00:20:00
817	028-064	35	28	1	57	1	3	No	Yes	Yes	No	No	Yes	Pasteur	9.42094	2		2	0	1	1	1	1		90	<40		2	6	1		88	TDF+3TC+DTG	1	0	1	No	No	No	No	No	No	No	No	No	No	Yes	Study specific visit	00:00:00
535	028-075	36	28	1	38	5	3	Yes	No	No	No	No	No		1.42368	1		1	0	1	1	1	1		90	<40		2									No	No	No	No	No	No	No	No	No	No	No
819	010-294	40	10	1	55	1	1	No	Yes	No	No	No	No		12.2026	1		1	0	1	99	99	1		90	<40		2	6	2		99		1	0	1	Yes	No	Yes	No	No	No	No	No	No	No	No		00:30:00
820	010-293	40	10	2	51	1	3	No	Yes	Yes	No	No	No		13.8344	2		2	0	1	99	99	1		90	Other, specify	65	1	6	2		99		1	0	1	Yes	Yes	Yes	No	No	Yes	No	No	No	No	No		00:40:00
821	010-200	40	10	1	40	3	5	No	Yes	No	No	No	No		2.95414	1		1	0	1	99	99	1		60	<40		2	6	1		88	TDF+3TC+DTG	1	0	1	Yes	No	No	No	No	No	No	No	No	No	No		00:20:00
822	010-174	40	10	2	48	6	3	No	No	Yes	No	No	No		6.68857	1		1	0	1	99	99	1		90	<40		1	6	2		99		1	0	1	Yes	No	Yes	No	No	No	No	No	No	No	No		00:10:00
823	010-098	40	10	2	43	6	6	No	No	Yes	No	No	No		7.60849	1		1	0	1	99	99	1		90	<40		2	6	2		99		1	0	1	Yes	No	No	No	No	No	No	Yes	No	No	No		00:10:00
824	010-083	40	10	2	51	5	3	No	No	Yes	No	No	No		5.67283	1		1	0	1	99	99	1		90	Other, specify	50	2									Yes	Yes	No	No	No	Yes	No	No	No	No	No		01:30:00
825	010-181	39	10	2	66	6	2	Yes	No	No	No	No	No		2.36277	1		1	0	1	99	99	1		90	<40		2	6	2		99		1	0	1	Yes	Yes	Yes	No	No	No	No	No	No	No	No		00:30:00
826	011-021	39	11	2	51	6	3	Yes	No	No	No	No	No		1.5332	1		1	0	1	99	99	1		90	<40		2	6	2		99		1	0	1	Yes	Yes	Yes	No	No	No	No	No	No	No	No		00:01:00
540	028-080	31	28	2	38	3	1	No	No	Yes	No	No	No		4.79124	1		1	7	1	1	1	1		90	<40		2	6	2		99		1	3	1	No	No	No	No	No	No	No	No	No	No	No
828	011-146	37	11	2	36	1	4	Yes	No	No	No	No	No		3.89596	1		1	0	1	99	99	1		90	<40		2	6	2		99		1	0	1	Yes	Yes	Yes	No	No	No	No	No	No	No	No		00:10:00
829	029-102	39	29	2	60	6	3	No	No	Yes	No	No	No		8.87064	1		1	0	1	1	1	2		180	<40		2									Yes	No	No	No	No	No	No	Yes	No	No	No		00:20:00
830	026-022	35	26	1	59	6	3	No	No	Yes	No	No	No		6.48871	1		1	0	1	1	1	88	2 months	60	<40		2	6	1		88	TDF+3TC+DTG	1	0	1	Yes	No	No	No	No	Yes	No	Yes	Yes	No	No		00:30:00
493	027-011	32	27	1	54	3	3	No	No	Yes	No	No	No		4.78576	1		1	0	1	1	1	1		90	<40		2	6	2		99		1	0	1	Yes	No	No	No	No	No	No	Yes	No	No	No		00:30:00
832	026-046	35	26	1	40	1	4	No	Yes	Yes	No	No	No		6.20945	88	TDF+3TC+DTG	1	0	1	1	1	1		90	<40		2	6	2		99		1	0	1	No	No	No	No	No	No	No	No	No	No	Yes	Study specific visit	00:00:00
833	024-014	34	24	2	24	4	5	No	No	Yes	No	No	No		1.17728	1		1	0	1	1	1	88	2 months	60	<40		2	6	2		99		1	0	1	Yes	No	No	No	No	Yes	No	Yes	No	No	Yes	TB treatment adherence counselling	00:20:00
551	028-091	36	28	2	38	1	1	Yes	No	No	No	No	No		5.33607	1		1	7	1	1	1	1		90	<40		2	6	2		99		1	0	1	No	No	No	No	No	No	No	No	No	No	No
835	022-013	35	22	2	47	5	6	Yes	No	No	No	No	No		0.999316	1		1	0	1	1	1	1		90	Other, specify	122	2									No	No	No	No	No	No	No	No	No	No	No
836	022-014	25	22	2	25	1	3	No	Yes	No	No	No	No		2.0835	1		1	2	1	1	1	1		90	Other, specify	922	2	6	2		99		1	0	1	Yes	Yes	No	No	No	No	No	Yes	No	Yes	No		00:05:00
837	022-015	35	22	1	33	1	5	No	Yes	No	No	No	No		2.0835	1		1	0	1	1	1	1		90	Other, specify	546	2									No	No	No	No	No	No	No	No	No	No	No
838	022-016	35	22	2	40	5	1	Yes	No	No	No	No	No		1.15811	1		1	1	1	1	1	1		90	<40		2	6	2		99		1	0	1	Yes	Yes	No	No	No	No	No	Yes	No	Yes	No		00:05:00
839	022-017	35	22	2	56	6	1	No	No	Yes	No	No	No		1.11431	1		1	0	1	1	1	1		90	Other, specify	53	2	6	2		99		1	0	1	No	No	No	No	No	No	No	No	No	No	No
554	028-094	36	28	1	62	5	3	No	No	Yes	No	No	No		1.17454	88	TDF+3TC+LPV/r	2	0	1	1	1	1		90	<40		2									No	No	No	No	No	No	No	No	No	No	No
558	028-098	36	28	1	56	4	3	No	No	Yes	No	No	No		7.04723	1		1	0	1	1	1	1		90	<40		2									No	No	No	No	No	No	No	No	No	No	No
842	021-009	38	21	2	60	6	2	Yes	No	No	No	No	No		1.13073	1		1	0	1	1	1	88	2 months	60	Other, specify	47	2									No	No	No	No	No	No	No	No	No	No	No
843	029-103	39	29	2	45	6	4	No	No	Yes	No	No	No		9.02396	88	TDF+3TC+DTG	1	0	1	1	1	1		90	<40		2	6	2		99		1	0	1	No	No	No	No	No	No	No	No	No	No	No
569	028-109	36	28	2	42	1	1	No	Yes	Yes	No	No	No		10.7132	88	AZT+3TC+LPV/r	2	2	1	1	1	1		90	<40		2	6	2		99		1	0	1	Yes	Yes	Yes	No	No	No	No	Yes	No	No	No		00:15:00
845	010-178	39	10	2	51	6	1	No	Yes	Yes	No	No	No		14.8994	1		1	1	1	99	99	1		90	<40		2	6	2		99		1	0	1	Yes	No	No	No	No	No	No	Yes	No	No	No		00:02:00
[truncated: 279 more columns]
